# Supplementary material for: Molecular mapping of the broad bean wilt virus 2 resistance locus bwvr in Capsicum annuum using BSR-seq
Source: Theor Appl Genet. 2024 Apr 8;137(5):97. doi: 10.1007/s00122-024-04603-2 (PMC11001752; doi:10.1007/s00122-024-04603-2)
Supplement: Supplementary file 5 — Supplementary file5 (XLSX 115 KB) [file 122_2024_4603_MOESM5_ESM.xlsx]

## Sheet: Supplementary Table 1
Supplementary Table 1 Disease index of SERILs infiltrated with BBWV2 PAP1. Lines with mean scores <1 were considered to be resistant.
GRA No.	Disease index					Sum	Average	SD	Phenotype
	0	1	2	3	4
IT32379	0	0	0	0	10	10	4	0	S
IT32382	0	0	0	0	10	10	4	0	S
IT32385	0	0	0	1	9	10	3.9	0.3	S
IT32387	0	0	0	0	10	10	4	0	S
IT32394	0	0	0	0	10	10	4	0	S
IT32399	0	0	0	0	10	10	4	0	S
IT32404	0	0	0	0	10	10	4	0	S
IT32405	0	0	0	0	10	10	4	0	S
IT32406	0	0	6	4	0	10	2.4	0.489898	S
IT32412	0	0	0	0	10	10	4	0	S
IT32420	0	0	0	0	10	10	4	0	S
IT32424	0	0	0	0	10	10	4	0	S
IT32430	0	0	0	0	10	10	4	0	S
IT32431	0	0	0	0	10	10	4	0	S
IT32432	0	0	0	0	10	10	4	0	S
IT32433	0	0	0	0	10	10	4	0	S
IT32435	0	0	0	0	10	10	4	0	S
IT32436	0	0	0	0	10	10	4	0	S
IT32438	0	0	0	0	10	10	4	0	S
IT32439	0	0	0	0	10	10	4	0	S
IT32444	0	0	0	0	10	10	4	0	S
IT32445	0	0	0	0	10	10	4	0	S
IT32447	0	0	0	1	9	10	3.9	0.3	S
IT32448	0	0	0	0	10	10	4	0	S
IT32450	0	0	0	0	10	10	4	0	S
IT32451	0	0	0	0	10	10	4	0	S
IT32452	0	0	0	0	10	10	4	0	S
IT32455	0	0	0	0	10	10	4	0	S
IT32456	0	0	0	0	10	10	4	0	S
IT32461	0	0	0	0	10	10	4	0	S
IT32463	0	0	0	0	10	10	4	0	S
IT32464	0	0	0	0	10	10	4	0	S
IT32469	0	0	0	0	10	10	4	0	S
IT32473	0	0	0	0	10	10	4	0	S
IT32477	0	0	0	0	8	8	4	0	S
IT32480	0	0	0	0	10	10	4	0	S
IT32500	0	0	0	0	10	10	4	0	S
IT32506	0	0	0	0	10	10	4	0	S
IT32514	0	0	0	0	8	8	4	0	S
IT32515	0	0	0	0	10	10	4	0	S
IT32524	0	0	0	0	10	10	4	0	S
IT100764	0	0	0	0	10	10	4	0	S
IT100765	0	0	0	0	10	10	4	0	S
IT100766	0	0	0	0	10	10	4	0	S
IT100768	0	0	0	0	10	10	4	0	S
IT100772	0	0	0	0	10	10	4	0	S
IT100773	0	0	0	0	10	10	4	0	S
IT100776	0	0	0	0	10	10	4	0	S
IT100784	0	0	0	0	10	10	4	0	S
IT101117	0	0	0	0	10	10	4	0	S
IT101118	0	0	0	0	9	9	4	0	S
IT101266	0	0	0	0	9	9	4	0	S
IT101285	0	0	0	0	10	10	4	0	S
IT102341	0	0	0	0	10	10	4	0	S
IT102344	0	0	0	0	10	10	4	0	S
IT102358	0	0	0	0	10	10	4	0	S
IT102602	0	0	0	0	10	10	4	0	S
IT102627	0	0	0	0	10	10	4	0	S
IT102634	0	0	0	0	10	10	4	0	S
IT102658	0	0	0	0	10	10	4	0	S
IT102705	0	0	0	0	10	10	4	0	S
IT102731	0	0	0	0	10	10	4	0	S
IT102736	0	0	0	0	10	10	4	0	S
IT102794	0	0	0	0	10	10	4	0	S
IT102797	0	0	0	0	10	10	4	0	S
IT102798	0	0	0	0	10	10	4	0	S
IT103021	0	0	0	0	10	10	4	0	S
IT103022	0	0	0	0	9	9	4	0	S
IT103032	0	0	0	0	8	8	4	0	S
IT103057	0	0	0	0	10	10	4	0	S
IT103059	0	0	0	0	10	10	4	0	S
IT103094	0	0	0	0	10	10	4	0	S
IT103171	0	0	0	0	10	10	4	0	S
IT103210	0	0	0	0	10	10	4	0	S
IT103214	0	0	0	0	10	10	4	0	S
IT103255	0	0	0	0	10	10	4	0	S
IT103265	0	0	0	0	10	10	4	0	S
IT103410	0	0	0	0	10	10	4	0	S
IT103543	0	0	0	0	10	10	4	0	S
IT103550	0	0	0	0	10	10	4	0	S
IT103733	0	0	0	0	10	10	4	0	S
IT103790	0	0	0	0	10	10	4	0	S
IT103866	0	0	0	0	10	10	4	0	S
IT103886	0	0	0	0	10	10	4	0	S
IT103900	0	0	0	0	10	10	4	0	S
IT103965	0	0	0	0	9	9	4	0	S
IT104017	0	0	0	0	10	10	4	0	S
IT104020	0	0	0	0	10	10	4	0	S
IT104029	0	0	0	0	10	10	4	0	S
IT104152	0	0	0	0	10	10	4	0	S
IT104157	0	0	0	0	10	10	4	0	S
IT104186	0	0	0	0	10	10	4	0	S
IT104199	0	0	0	0	12	12	4	0	S
IT104310	0	0	0	0	10	10	4	0	S
IT104806	0	0	0	0	10	10	4	0	S
IT105236	0	0	0	0	10	10	4	0	S
IT105521	0	0	0	0	10	10	4	0	S
IT105558	0	0	0	0	10	10	4	0	S
IT105774	0	0	0	0	10	10	4	0	S
IT108789	0	0	0	0	10	10	4	0	S
IT109034	0	0	0	0	10	10	4	0	S
IT109077	0	0	0	0	10	10	4	0	S
IT109143	0	0	0	0	9	9	4	0	S
IT109190	0	0	0	0	10	10	4	0	S
IT111111	0	0	0	0	10	10	4	0	S
IT113608	2	2	0	0	6	10	2.6	1.74356	H
IT113616	0	0	0	0	10	10	4	0	S
IT113618	0	0	0	0	8	8	4	0	S
IT113635	0	0	0	0	10	10	4	0	S
IT113636	4	0	0	0	5	4	2.22222	2.98142	H
IT113640	0	2	0	0	8	10	3.4	1.2	H
IT113641	0	0	0	0	10	10	4	0	S
IT113643	0	0	0	0	10	10	4	0	S
IT113644	0	0	0	0	9	9	4	0	S
IT113645	0	1	1	0	8	10	3.5	1.0247	H
IT113646	4	0	0	0	4	8	2	2	H
IT113649	0	1	1	1	7	10	3.4	1.0198	H
IT113651	0	0	0	1	9	10	3.9	0.3	S
IT113652	0	1	0	1	8	10	3.6	0.916515	H
IT113653	0	0	1	1	8	10	3.7	0.640312	H
IT113654	0	0	0	0	10	10	4	0	S
IT113656	0	0	1	1	8	10	3.7	0.640312	H
IT113659	0	0	3	2	5	10	3.2	0.87178	H
IT113660	0	2	0	5	3	10	2.9	1.04403	H
IT113661	0	0	0	0	10	10	4	0	S
IT113662	0	0	0	1	8	9	3.88889	0.31427	S
IT113665	0	0	0	1	7	8	3.875	0.330719	S
IT113666	0	0	0	0	10	10	4	0	S
IT113667	0	0	0	0	10	10	4	0	S
IT113668	0	0	0	6	4	10	3.4	0.489898	S
IT113669	0	0	1	2	7	10	3.6	0.663325	H
IT113670	0	0	0	7	3	10	3.3	0.458258	S
IT113671	0	0	1	2	7	10	3.6	0.663325	H
IT113672	0	0	0	0	5	5	4	0	S
IT113673	0	0	0	0	10	10	4	0	S
IT113675	0	0	0	0	10	10	4	0	S
IT113676	0	0	0	0	10	10	4	0	S
IT113678	0	0	0	0	10	10	4	0	S
IT113679	0	0	0	0	10	10	4	0	S
IT113680	0	0	0	0	10	10	4	0	S
IT113681	0	0	0	0	10	10	4	0	S
IT113682	0	0	0	0	10	10	4	0	S
IT113683	0	0	0	0	10	10	4	0	S
IT113684	0	0	0	0	9	9	4	0	S
IT113686	0	0	0	0	10	10	4	0	S
IT113687	0	0	0	0	10	10	4	0	S
IT113688	0	0	0	0	10	10	4	0	S
IT113689	0	0	0	0	10	10	4	0	S
IT113690	0	0	0	0	10	10	4	0	S
IT113691	0	0	0	0	10	10	4	0	S
IT113694	0	0	0	1	6	7	3.85714	0.349927	S
IT113698	0	0	0	0	10	10	4	0	S
IT113707	0	0	0	0	10	10	4	0	S
IT113709	0	0	0	0	10	10	4	0	S
IT113713	0	0	0	0	10	10	4	0	S
IT113717	0	0	0	1	4	5	3.8	0.4	S
IT113719	0	0	0	0	10	10	4	0	S
IT113720	0	0	0	0	10	10	4	0	S
IT113726	10	0	0	0	0	10	0	0	R
IT113734	0	0	0	0	10	10	4	0	S
IT113737	0	0	0	0	10	10	4	0	S
IT113738	0	0	0	0	10	10	4	0	S
IT113739	0	0	0	0	10	10	4	0	S
IT134925	0	0	1	9	0	10	2.9	0.3	S
IT134926	0	0	3	0	7	10	3.4	0.916515	H
IT135644	0	0	0	0	10	10	4	0	S
IT135645	0	0	0	0	10	10	4	0	S
IT135649	0	0	0	0	10	10	4	0	S
IT135653	0	0	0	0	10	10	4	0	S
IT135659	0	0	0	0	10	10	4	0	S
IT135660	0	0	0	0	10	10	4	0	S
IT135661	0	0	0	0	10	10	4	0	S
IT135673	0	0	0	0	10	10	4	0	S
IT135674	0	0	0	0	10	10	4	0	S
IT135790	0	0	0	0	10	10	4	0	S
IT136600	0	0	0	0	10	10	4	0	S
IT136602	0	0	0	0	10	10	4	0	S
IT136606	0	0	0	2	8	10	3.8	0.4	S
IT136614	0	0	0	3	7	10	3.7	0.458258	S
IT136619	0	0	0	0	10	10	4	0	S
IT136622	0	0	0	0	10	10	4	0	S
IT136629	0	0	0	10	0	10	3	0	S
IT136632	0	0	4	3	3	10	2.9	0.830662	H
IT136640	0	0	0	0	10	10	4	0	S
IT138126	0	0	0	0	10	10	4	0	S
IT144025	0	0	0	0	10	10	4	0	S
IT158278	0	0	0	2	8	10	3.8	0.4	S
IT158279	0	0	0	1	9	10	3.9	0.3	S
IT158280	0	0	0	0	10	10	4	0	S
IT158281	0	0	0	0	10	10	4	0	S
IT158286	0	0	0	0	10	10	4	0	S
IT158293	0	0	0	0	10	10	4	0	S
IT158299	0	0	0	0	10	10	4	0	S
IT158300	0	0	0	0	10	10	4	0	S
IT158307	0	0	0	0	10	10	4	0	S
IT158314	0	0	4	6	0	10	2.6	0.489898	S
IT158317	0	0	0	0	10	10	4	0	S
IT158325	10	0	0	0	0	10	0	0	R
IT158326	0	0	0	0	10	10	4	0	S
IT158328	0	0	0	0	9	9	4	0	S
IT158331	0	0	0	0	10	10	4	0	S
IT158332	0	0	0	0	10	10	4	0	S
IT158339	0	0	0	0	10	10	4	0	S
IT158351	0	10	0	0	0	10	1	0	R
IT158393	0	0	0	0	10	10	4	0	S
IT158411	0	0	0	0	10	10	4	0	S
IT158460	0	0	0	0	10	10	4	0	S
IT158472	0	0	0	1	9	10	3.9	0.3	S
IT158482	0	0	0	0	10	10	4	0	S
IT158491	0	0	0	0	10	10	4	0	S
IT158504	0	0	0	0	10	10	4	0	S
IT158505	0	0	0	0	10	10	4	0	S
IT158525	0	0	0	0	10	10	4	0	S
IT158530	0	0	0	1	9	10	3.9	0.3	S
IT158531	0	0	0	0	10	10	4	0	S
IT158533	0	0	0	0	8	8	4	0	S
IT158550	0	0	0	0	2	2	4	0	S
IT158552	0	0	0	0	10	10	4	0	S
IT158560	0	0	0	0	10	10	4	0	S
IT158568	0	0	0	0	10	10	4	0	S
IT158570	0	0	0	2	8	10	3.8	0.4	S
IT158571	0	0	0	0	10	10	4	0	S
IT158577	0	0	0	0	10	10	4	0	S
IT158578	0	0	3	7	0	10	2.7	0.458258	S
IT158583	0	0	0	0	10	10	4	0	S
IT158609	0	0	0	0	10	10	4	0	S
IT158610	0	0	0	2	8	10	3.8	0.4	S
IT158612	0	0	0	2	8	10	3.8	0.4	S
IT158627	0	0	0	2	8	10	3.8	0.4	S
IT158628	0	0	0	0	10	10	4	0	S
IT158637	0	0	0	0	10	10	4	0	S
IT158640	0	0	0	0	8	8	4	0	S
IT158662	0	0	0	0	10	10	4	0	S
IT158680	0	0	0	1	9	10	3.9	0.3	S
IT158692	0	0	10	0	0	10	2	0	S
IT158703	1	1	0	8	0	10	2.5	1.0247	H
IT158705	0	0	0	0	10	10	4	0	S
IT158708	0	0	4	0	6	10	3.2	0.979796	H
IT158710	0	0	0	0	10	10	4	0	S
IT158713	0	0	0	0	10	10	4	0	S
IT158714	0	0	2	0	8	10	3.6	0.8	H
IT158715	0	0	0	0	10	10	4	0	S
IT158719	3	0	2	5	0	10	1.9	1.3	H
IT158720	10	0	0	0	0	10	0	0	R
IT158742	0	0	1	9	0	10	2.9	0.3	S
IT158743	0	0	0	0	10	10	4	0	S
IT158744	0	0	0	10	0	10	3	0	S
IT158745	0	0	0	0	10	10	4	0	S
IT158760	0	0	0	0	10	10	4	0	S
IT158763	0	0	0	0	10	10	4	0	S
IT158764	0	2	2	6	0	10	2.4	0.8	H
IT158769	0	0	0	10	0	10	3	0	S
IT158774	0	0	0	0	10	10	4	0	S
IT158777	0	0	0	0	10	10	4	0	S
IT158783	0	0	0	0	10	10	4	0	S
IT158784	0	0	0	10	0	10	3	0	S
IT158787	3	3	4	0	0	10	1.1	0.830662	H
IT158788	0	0	0	0	10	10	4	0	S
IT158789	0	0	0	0	10	10	4	0	S
IT158805	0	0	0	0	10	10	4	0	S
IT158816	0	0	0	0	10	10	4	0	S
IT158840	0	0	0	0	10	10	4	0	S
IT158846	0	0	0	1	9	10	3.9	0.3	S
IT158847	0	0	0	0	10	10	4	0	S
IT158849	0	0	0	0	10	10	4	0	S
IT158861	0	0	0	1	9	10	3.9	0.3	S
IT158863	0	0	0	0	10	10	4	0	S
IT158870	0	0	0	0	10	10	4	0	S
IT158874	6	0	0	0	4	10	1.6	1.95959	H
IT158875	0	2	4	4	0	10	2.2	0.748331	H
IT158881	0	0	0	0	10	10	4	0	S
IT158892	0	0	0	0	10	10	4	0	S
IT160397	0	0	0	0	8	8	4	0	S
IT160398	0	0	0	0	9	9	4	0	S
IT160400	0	0	0	0	10	10	4	0	S
IT160403	0	0	0	0	10	10	4	0	S
IT163479	0	0	0	0	10	10	4	0	S
IT163481	0	0	0	0	10	10	4	0	S
IT163482	0	0	1	0	9	10	3.8	0.6	H
IT163484	0	0	1	0	9	10	3.8	0.6	H
IT163488	0	0	0	0	10	10	4	0	S
IT163489	0	0	0	0	10	10	4	0	S
IT163495	0	0	0	0	10	10	4	0	S
IT163497	0	8	0	0	2	10	1.6	1.2	H
IT163504	0	0	0	0	10	10	4	0	S
IT163506	0	0	0	0	10	10	4	0	S
IT163507	0	0	0	0	10	10	4	0	S
IT163508	0	0	0	1	7	8	3.875	0.330719	S
IT163511	0	0	0	0	3	3	4	0	S
IT163514	0	0	0	0	10	10	4	0	S
IT163515	0	0	0	1	9	10	3.9	0.3	S
IT163516	0	0	0	0	10	10	4	0	S
IT163518	0	0	0	0	10	10	4	0	S
IT163519	0	0	0	1	9	10	3.9	0.3	S
IT163522	0	0	0	0	10	10	4	0	S
IT163523	0	0	0	0	10	10	4	0	S
IT163529	0	0	0	0	10	10	4	0	S
IT163530	0	0	0	0	10	10	4	0	S
IT163532	0	0	0	0	10	10	4	0	S
IT163536	0	0	0	0	10	10	4	0	S
IT164927	2	5	3	0	0	10	1.1	0.7	H
IT164928	4	0	0	0	5	9	2.22222	1.98762	H
IT170330	10	0	0	0	0	10	0	0	R
IT170331	0	0	0	0	10	10	4	0	S
IT173180	0	0	0	0	9	9	4	0	S
IT178267	0	0	0	0	10	10	4	0	S
IT178271	0	0	10	0	0	10	2	0	S
IT178272	0	0	0	0	9	9	4	0	S
IT178275	0	0	0	0	10	10	4	0	S
IT178276	0	0	0	0	10	10	4	0	S
IT178277	0	0	0	0	10	10	4	0	S
IT180531	6	0	0	0	4	10	1.6	1.95959	H
IT180693	0	0	0	0	10	10	4	0	S
IT182333	3	0	0	0	8	11	2.90909	1.78145	H
IT182334	0	0	0	0	7	7	4	0	S
IT182338	2	0	0	0	7	9	3.11111	1.66296	H
IT182544	4	0	1	0	6	5	2.36364	2.77652	H
IT183332	0	0	0	0	10	10	4	0	S
IT183649	0	5	2	3	0	10	1.8	0.87178	H
IT183652	0	0	0	0	8	8	4	0	S
IT183654	0	0	2	1	7	10	3.5	0.806226	H
IT183657	0	0	0	0	10	10	4	0	S
IT183659	0	0	0	10	0	10	3	0	S
IT183660	0	0	0	0	10	10	4	0	S
IT186730	0	0	0	0	10	10	4	0	S
IT187907	0	0	0	0	10	10	4	0	S
IT189942	0	0	0	0	10	10	4	0	S
IT191653	0	0	0	0	10	10	4	0	S
IT191654	0	0	0	0	10	10	4	0	S
IT191655	0	0	0	0	10	10	4	0	S
IT195032	0	0	0	0	10	10	4	0	S
IT199403	0	0	0	0	10	10	4	0	S
IT199404	0	0	0	0	10	10	4	0	S
IT199405	0	0	0	0	10	10	4	0	S
IT199414	0	0	0	0	10	10	4	0	S
IT200289	0	0	0	0	10	10	4	0	S
IT200672	0	0	0	0	10	10	4	0	S
IT201134	0	3	0	3	4	10	2.8	1.249	H
IT201141	1	0	6	3	0	10	2.1	0.830662	H
IT201143	0	0	4	0	6	10	3.2	0.979796	H
IT201152	0	0	0	3	7	10	3.7	0.458258	S
IT201157	0	0	1	0	9	10	3.8	0.6	H
IT201158	0	0	5	5	0	10	2.5	0.5	H
IT201162	0	0	5	5	0	10	2.5	0.5	H
IT201164	0	0	0	0	10	10	4	0	S
IT201167	0	0	0	0	10	10	4	0	S
IT201613	0	0	0	0	10	10	4	0	S
IT201631	0	0	0	0	10	10	4	0	S
IT201632	0	0	0	0	10	10	4	0	S
IT201633	0	0	0	0	10	10	4	0	S
IT201635	0	0	0	0	10	10	4	0	S
IT203206	0	0	0	0	10	10	4	0	S
IT203210	0	0	0	0	10	10	4	0	S
IT203212	0	0	0	0	10	10	4	0	S
IT203215	0	0	0	0	10	10	4	0	S
IT203216	0	0	0	0	9	9	4	0	S
IT203217	0	0	0	0	10	10	4	0	S
IT203218	0	0	0	0	10	10	4	0	S
IT203219	0	0	0	0	10	10	4	0	S
IT203224	0	0	0	0	10	10	4	0	S
IT203230	0	0	0	0	10	10	4	0	S
IT203233	0	0	0	0	10	10	4	0	S
IT203500	0	0	0	0	10	10	4	0	S
IT203501	0	0	0	0	10	10	4	0	S
IT207024	6	0	0	0	2	8	1	1.73205	H
IT207255	0	0	0	0	10	10	4	0	S
IT207256	0	0	0	0	10	10	4	0	S
IT207257	0	0	0	0	10	10	4	0	S
IT207259	0	0	0	0	10	10	4	0	S
IT207261	0	0	0	0	10	10	4	0	S
IT207266	0	0	0	0	10	10	4	0	S
IT207268	0	0	0	0	10	10	4	0	S
IT207291	0	0	0	0	8	8	4	0	S
IT207297	0	0	0	10	0	10	3	0	S
IT207310	0	0	0	0	10	10	4	0	S
IT209490	5	0	0	0	0	5	0	0	R
IT210138	0	0	0	0	10	10	4	0	S
IT210140	0	0	0	0	10	10	4	0	S
IT210145	0	0	0	0	10	10	4	0	S
IT210152	0	0	0	0	10	10	4	0	S
IT213876	0	0	0	0	10	10	4	0	S
IT213877	0	0	0	0	10	10	4	0	S
IT213879	0	0	0	0	10	10	4	0	S
IT213880	0	0	0	0	10	10	4	0	S
IT213884	0	0	0	0	10	10	4	0	S
IT213885	0	0	0	0	10	10	4	0	S
IT214776	10	0	0	0	0	10	0	0	R
IT215519	0	0	0	0	10	10	4	0	S
IT215521	0	0	0	0	10	10	4	0	S
IT216362	0	0	0	1	9	10	3.9	0.3	S
IT216363	0	0	0	0	10	10	4	0	S
IT216376	0	0	0	0	10	10	4	0	S
IT216392	0	2	3	5	0	10	2.3	0.781025	H
IT216415	0	0	0	0	10	10	4	0	S
IT216438	0	0	0	0	10	10	4	0	S
IT216439	0	0	0	0	10	10	4	0	S
IT216440	0	0	0	0	10	10	4	0	S
IT216442	0	0	0	0	10	10	4	0	S
IT216443	0	0	0	0	10	10	4	0	S
IT216446	0	0	0	0	10	10	4	0	S
IT216447	0	0	0	0	10	10	4	0	S
IT216448	0	0	0	0	10	10	4	0	S
IT216452	0	0	0	0	10	10	4	0	S
IT216457	0	0	0	0	10	10	4	0	S
IT216847	0	0	0	0	10	10	4	0	S
IT216849	0	0	0	0	10	10	4	0	S
IT218615	0	0	0	0	10	10	4	0	S
IT218618	0	0	0	0	10	10	4	0	S
IT218623	0	0	0	0	10	10	4	0	S
IT218624	0	0	0	0	10	10	4	0	S
IT218653	0	0	0	0	10	10	4	0	S
IT218693	10	0	0	0	0	10	0	0	R
IT218724	0	0	0	0	10	10	4	0	S
IT218727	0	0	0	0	10	10	4	0	S
IT218728	10	0	0	0	0	10	0	0	R
IT218731	0	0	0	0	7	7	4	0	S
IT218749	4	0	0	0	8	12	2.66667	1.88562	H
IT218751	5	0	0	0	5	10	2	2	H
IT218753	0	0	0	0	10	10	4	0	S
IT218757	0	1	4	0	5	10	2.9	1.13578	H
IT218759	0	0	0	0	10	10	4	0	S
IT218760	0	0	0	0	10	10	4	0	S
IT218762	0	0	0	0	10	10	4	0	S
IT218764	10	0	0	0	0	10	0	0	R
IT218768	0	0	0	0	10	10	4	0	S
IT218784	0	0	0	0	10	10	4	0	S
IT218802	0	0	0	0	10	10	4	0	S
IT218805	0	0	0	0	10	10	4	0	S
IT218806	0	0	0	0	10	10	4	0	S
IT218807	0	0	0	0	10	10	4	0	S
IT218846	0	0	0	0	10	10	4	0	S
IT218854	0	0	0	1	8	9	3.88889	0.31427	S
IT218856	10	0	0	0	0	10	0	0	R
IT218884	0	0	0	1	9	10	3.9	0.3	S
IT218886	0	0	0	0	9	9	4	0	S
IT218898	0	0	0	0	10	10	4	0	S
IT218900	0	0	0	0	10	10	4	0	S
IT218904	0	0	0	0	10	10	4	0	S
IT218905	0	0	0	0	10	10	4	0	S
IT218929	10	0	0	0	0	10	0	0	R
IT218932	10	0	0	0	0	10	0	0	R
IT218934	10	0	0	0	0	10	0	0	R
IT218941	6	0	0	0	4	10	1.6	1.95959	H
IT218942	10	0	0	0	0	10	0	0	R
IT218945	0	0	0	0	10	10	4	0	S
IT218949	0	0	0	0	10	10	4	0	S
IT218953	0	0	0	0	10	10	4	0	S
IT219027	0	0	0	0	8	8	4	0	S
IT219844	0	0	0	0	10	10	4	0	S
IT219850	0	0	0	2	8	10	3.8	0.4	S
IT219852	0	0	0	0	10	10	4	0	S
IT219863	0	0	0	0	10	10	4	0	S
IT219864	0	0	0	0	10	10	4	0	S
IT219984	0	0	0	0	10	10	4	0	S
IT219987	0	0	0	0	10	10	4	0	S
IT220415	0	0	0	0	10	10	4	0	S
IT220426	0	0	0	0	10	10	4	0	S
IT221660	2	0	1	3	4	10	2.7	1.48661	H
IT221672	0	0	0	0	10	10	4	0	S
IT221673	0	0	0	2	8	10	3.8	0.4	S
IT221677	0	0	0	0	10	10	4	0	S
IT221681	10	0	0	0	0	10	0	0	R
IT221683	0	0	0	0	10	10	4	0	S
IT221686	0	0	0	0	10	10	4	0	S
IT221888	10	0	0	0	0	10	0	0	R
IT221889	0	0	0	0	10	10	4	0	S
IT221890	0	0	0	0	10	10	4	0	S
IT221892	0	0	0	0	10	10	4	0	S
IT221893	0	0	0	2	8	10	3.8	0.4	S
IT221894	0	0	0	0	10	10	4	0	S
IT221896	0	0	0	0	10	10	4	0	S
IT221897	0	0	0	0	10	10	4	0	S
IT221899	0	0	0	0	10	10	4	0	S
IT221902	0	3	3	4	0	10	2.1	0.830662	H
IT221906	0	0	0	0	10	10	4	0	S
IT221911	10	0	0	0	0	10	0	0	R
IT221916	0	0	0	0	10	10	4	0	S
IT221918	0	0	0	0	10	10	4	0	S
IT221919	0	0	0	0	10	10	4	0	S
IT221921	0	0	0	0	10	10	4	0	S
IT221922	0	0	0	0	10	10	4	0	S
IT221925	0	0	0	0	10	10	4	0	S
IT223601	0	0	0	0	10	10	4	0	S
IT223621	0	0	0	0	10	10	4	0	S
IT223623	0	0	0	0	10	10	4	0	S
IT223627	0	0	0	0	10	10	4	0	S
IT223635	0	0	0	0	10	10	4	0	S
IT223677	0	4	3	0	3	10	2.2	1.249	H
IT223683	0	0	0	0	10	10	4	0	S
IT223684	0	0	0	0	10	10	4	0	S
IT223685	0	0	0	0	10	10	4	0	S
IT223689	0	0	0	0	10	10	4	0	S
IT223690	10	0	0	0	0	10	0	0	R
IT223691	0	0	2	8	0	10	2.8	0.4	S
IT223695	0	0	0	0	10	10	4	0	S
IT223696	0	0	0	0	10	10	4	0	S
IT223701	10	0	0	0	0	10	0	0	R
IT223702	10	0	0	0	0	10	0	0	R
IT223705	0	0	0	0	10	10	4	0	S
IT223708	0	0	0	0	10	10	4	0	S
IT223709	9	0	0	0	1	10	0.4	1.2	H
IT223714	10	0	0	0	0	10	0	0	R
IT223715	0	0	0	0	10	10	4	0	S
IT223716	10	0	0	0	0	10	0	0	R
IT223718	0	0	0	0	10	10	4	0	S
IT223723	10	0	0	0	0	10	0	0	R
IT223725	10	0	0	0	0	10	0	0	R
IT223727	8	0	1	0	2	11	0.909091	1.56406	H
IT223732	10	0	0	0	0	10	0	0	R
IT223733	10	0	0	0	0	10	0	0	R
IT223737	0	0	0	3	7	10	3.7	0.458258	S
IT223740	9	0	0	0	0	9	0	0	R
IT223745	10	0	0	0	0	10	0	0	R
IT223748	11	0	0	0	1	12	0.333333	1.10554	H
IT223749	0	0	0	0	10	10	4	0	S
IT223754	0	0	0	0	10	10	4	0	S
IT223756	0	0	0	0	10	10	4	0	S
IT223759	9	0	0	0	0	9	0	0	R
IT223760	7	0	0	0	0	7	0	0	R
IT223761	0	0	0	0	10	10	4	0	S
IT223762	10	0	0	0	0	10	0	0	R
IT223763	0	0	0	0	8	8	4	0	S
IT223768	0	0	0	0	10	10	4	0	S
IT223770	0	0	0	0	10	10	4	0	S
IT223781	10	0	0	0	0	10	0	0	R
IT223783	0	0	0	0	10	10	4	0	S
IT223790	0	0	0	0	10	10	4	0	S
IT223791	10	0	0	0	0	10	0	0	R
IT223792	0	0	0	0	10	10	4	0	S
IT224899	0	0	0	0	10	10	4	0	S
IT224924	0	0	0	0	10	10	4	0	S
IT224926	0	0	1	9	0	10	2.9	0.3	S
IT224928	0	0	0	2	8	10	3.8	0.4	S
IT224929	0	0	0	2	8	10	3.8	0.4	S
IT224930	4	0	0	0	3	7	1.71429	1.97949	H
IT224931	10	0	0	0	0	10	0	0	R
IT224934	9	0	0	0	4	13	1.23077	1.84615	H
IT224935	10	0	0	0	0	10	0	0	R
IT224939	0	0	0	0	4	4	4	0	S
IT224946	0	0	0	0	10	10	4	0	S
IT224953	0	0	0	1	9	10	3.9	0.3	S
IT224959	0	0	0	1	9	10	3.9	0.3	S
IT224966	0	0	0	3	7	10	3.7	0.458258	S
IT224978	0	0	0	10	0	10	3	0	S
IT224982	0	0	0	0	10	10	4	0	S
IT224985	0	0	0	1	9	10	3.9	0.3	S
IT224995	0	0	0	0	10	10	4	0	S
IT224998	0	1	0	1	8	10	3.6	0.916515	H
IT225003	0	0	0	1	9	10	3.9	0.3	S
IT225012	0	0	0	0	10	10	4	0	S
IT225013	0	0	0	0	10	10	4	0	S
IT225015	0	0	0	0	10	10	4	0	S
IT225016	0	0	0	0	10	10	4	0	S
IT225019	0	0	0	0	10	10	4	0	S
IT225356	0	0	0	3	9	12	3.75	0.433013	S
IT225358	0	0	0	0	10	10	4	0	S
IT225359	0	0	0	0	10	10	4	0	S
IT228634	0	0	0	0	10	10	4	0	S
IT228969	10	0	0	0	0	10	0	0	R
IT228978	0	4	2	4	0	10	2	0.894427	H
IT228981	0	0	0	0	10	10	4	0	S
IT228983	0	0	0	0	10	10	4	0	S
IT229107	0	0	0	0	10	10	4	0	S
IT229122	0	0	0	5	5	10	3.5	0.5	H
IT229133	0	0	0	0	10	10	4	0	S
IT229134	0	0	0	3	7	10	3.7	0.458258	S
IT229136	0	0	0	0	10	10	4	0	S
IT229141	0	0	0	1	9	10	3.9	0.3	S
IT229146	0	6	1	3	0	10	1.7	0.9	H
IT229147	0	0	0	0	10	10	4	0	S
IT229152	0	0	0	10	0	10	3	0	S
IT229163	0	0	0	0	10	10	4	0	S
IT229168	0	0	0	0	10	10	4	0	S
IT229172	0	0	0	3	7	10	3.7	0.458258	S
IT229178	0	0	0	1	9	10	3.9	0.3	S
IT229185	0	0	0	0	10	10	4	0	S
IT229191	0	0	1	1	8	10	3.7	0.640312	H
IT229192	0	0	6	1	3	10	2.7	0.9	H
IT229193	0	0	0	1	9	10	3.9	0.3	S
IT229194	0	0	0	0	10	10	4	0	S
IT229195	0	0	0	0	10	10	4	0	S
IT229196	0	0	0	0	10	10	4	0	S
IT229197	0	0	0	0	10	10	4	0	S
IT229198	0	0	0	0	10	10	4	0	S
IT229199	0	0	0	0	10	10	4	0	S
IT229200	0	0	0	10	0	10	3	0	S
IT229201	0	0	0	0	10	10	4	0	S
IT229202	0	0	0	10	0	10	3	0	S
IT229203	0	0	0	10	0	10	3	0	S
IT229204	0	0	0	10	0	10	3	0	S
IT229205	0	0	0	2	8	10	3.8	0.4	S
IT229206	0	0	0	0	10	10	4	0	S
IT229207	0	0	1	1	8	10	3.7	0.640312	H
IT229208	0	0	0	2	8	10	3.8	0.4	S
IT229209	0	0	0	2	8	10	3.8	0.4	S
IT229210	0	0	0	10	0	10	3	0	S
IT229211	0	0	0	0	10	10	4	0	S
IT229212	0	0	0	2	8	10	3.8	0.4	S
IT229213	0	0	0	0	10	10	4	0	S
IT229214	0	0	0	0	10	10	4	0	S
IT229215	0	0	0	0	10	10	4	0	S
IT229391	0	0	0	0	10	10	4	0	S
IT229544	0	0	0	0	10	10	4	0	S
IT229545	0	0	0	0	10	10	4	0	S
IT229661	0	0	0	0	10	10	4	0	S
IT229666	0	0	0	0	10	10	4	0	S
IT229667	0	0	0	0	10	10	4	0	S
IT229670	11	1	0	0	0	12	0.0833333	0.276385	R
IT229673	0	0	0	0	10	10	4	0	S
IT229675	0	0	0	0	10	10	4	0	S
IT229690	0	0	0	0	10	10	4	0	S
IT229724	0	0	0	0	10	10	4	0	S
IT229745	0	0	0	0	10	10	4	0	S
IT229961	0	0	0	2	6	8	3.75	0.433013	S
IT229965	0	0	0	0	10	10	4	0	S
IT229979	0	0	0	0	10	10	4	0	S
IT230612	0	0	0	2	8	10	3.8	0.4	S
IT231132	0	0	0	0	10	10	4	0	S
IT231133	0	0	0	0	10	10	4	0	S
IT231134	0	0	0	0	10	10	4	0	S
IT231135	0	0	0	0	10	10	4	0	S
IT231136	0	0	0	0	10	10	4	0	S
IT231137	0	0	0	0	10	10	4	0	S
IT231138	0	0	0	0	10	10	4	0	S
IT231140	0	0	0	2	8	10	3.8	0.4	S
IT231141	0	0	0	0	10	10	4	0	S
IT231143	0	0	0	0	10	10	4	0	S
IT231146	0	0	0	0	10	10	4	0	S
IT231150	0	0	0	0	10	10	4	0	S
IT231151	0	0	0	10	0	10	3	0	S
IT231152	0	0	0	2	8	10	3.8	0.4	S
IT231159	0	0	0	0	10	10	4	0	S
IT231160	0	0	0	0	10	10	4	0	S
IT231161	0	0	0	2	7	9	3.77778	0.41574	S
IT231164	10	0	0	0	0	10	0	0	R
IT231166	0	0	0	0	10	10	4	0	S
IT231167	0	0	0	0	10	10	4	0	S
IT231168	10	0	0	0	0	10	0	0	R
IT231170	0	0	0	2	10	12	3.83333	0.372678	S
IT231171	0	0	8	0	2	10	2.4	0.8	H
IT231175	2	0	0	0	8	10	3.2	1.6	H
IT231177	0	0	0	0	8	8	4	0	S
IT231180	0	0	0	0	10	10	4	0	S
IT231385	0	0	0	1	9	10	3.9	0.3	S
IT231395	0	0	0	2	8	10	3.8	0.4	S
IT235383	0	0	0	0	10	10	4	0	S
IT235487	0	0	0	0	10	10	4	0	S
IT235505	0	0	0	0	10	10	4	0	S
IT235515	0	0	0	0	10	10	4	0	S
IT235516	0	0	0	0	10	10	4	0	S
IT235519	0	0	0	1	10	11	3.90909	0.28748	S
IT235522	0	0	0	0	10	10	4	0	S
IT235563	0	0	0	0	10	10	4	0	S
IT235564	0	0	0	0	10	10	4	0	S
IT235567	0	0	0	0	10	10	4	0	S
IT235568	0	0	0	0	10	10	4	0	S
IT235569	0	0	0	3	6	9	3.66667	0.471405	S
IT235571	0	0	0	5	5	10	3.5	0.5	H
IT235605	0	0	3	7	0	10	2.7	0.458258	S
IT235608	0	0	0	3	4	7	3.57143	0.494872	S
IT235609	1	0	0	0	7	8	3.5	1.32288	H
IT235611	0	0	0	0	10	10	4	0	S
IT235657	2	0	0	0	8	10	3.2	1.6	H
IT235658	0	0	0	4	5	9	3.55556	0.496904	S
IT235659	1	0	0	2	5	8	3.25	1.29904	H
IT235664	0	0	0	0	10	10	4	0	S
IT235669	0	0	0	0	6	6	4	0	S
IT235672	0	0	0	0	10	10	4	0	S
IT235673	10	0	0	0	0	10	0	0	R
IT235712	0	0	0	0	10	10	4	0	S
IT235725	0	0	0	3	7	10	3.7	0.458258	S
IT235726	0	0	0	1	9	10	3.9	0.3	S
IT235727	0	0	0	0	8	8	4	0	S
IT235729	0	0	0	0	10	10	4	0	S
IT235732	0	0	0	0	10	10	4	0	S
IT235733	0	0	0	0	10	10	4	0	S
IT235734	0	0	0	10	0	10	3	0	S
IT235738	0	0	0	0	8	8	4	0	S
IT235821	0	0	0	0	10	10	4	0	S
IT235885	0	0	3	0	7	10	3.4	0.916515	H
IT235967	0	0	0	2	8	10	3.8	0.4	S
IT235991	0	0	0	4	6	10	3.6	0.489898	S
IT235993	0	0	0	3	7	10	3.7	0.458258	S
IT236115	0	0	0	0	10	10	4	0	S
IT236118	0	0	0	0	10	10	4	0	S
IT236240	0	0	0	0	10	10	4	0	S
IT236269	9	0	0	0	0	9	0	0	R
IT236270	0	0	0	0	7	7	4	0	S
IT236272	0	0	0	0	10	10	4	0	S
IT236273	0	0	0	0	10	10	4	0	S
IT236274	0	0	0	0	10	10	4	0	S
IT236277	0	0	0	1	9	10	3.9	0.3	S
IT236282	0	0	0	0	10	10	4	0	S
IT236308	0	0	0	0	10	10	4	0	S
IT236312	0	0	0	0	10	10	4	0	S
IT236335	0	0	1	5	4	10	3.3	0.640312	H
IT236336	0	0	0	0	10	10	4	0	S
IT236337	0	0	0	0	10	10	4	0	S
IT236340	0	0	0	2	8	10	3.8	0.4	S
IT236341	0	0	3	7	0	10	2.7	0.458258	S
IT236344	0	0	0	0	10	10	4	0	S
IT236346	0	0	0	0	4	4	4	0	S
IT236347	0	0	0	2	7	9	3.77778	0.41574	S
IT236348	0	0	0	0	9	9	4	0	S
IT236352	0	0	0	0	5	5	4	0	S
IT236354	0	0	4	6	0	10	2.6	0.489898	S
IT236357	11	0	0	0	0	11	0	0	R
IT236359	0	0	0	0	10	10	4	0	S
IT236361	0	0	0	0	10	10	4	0	S
IT236365	0	0	0	1	9	10	3.9	0.3	S
IT236368	0	0	0	0	10	10	4	0	S
IT236369	0	0	0	0	10	10	4	0	S
IT236370	0	0	0	0	10	10	4	0	S
IT236372	7	0	0	0	1	8	0.5	1.32288	H
IT236373	10	0	0	0	0	10	0	0	R
IT236379	0	0	0	0	10	10	4	0	S
IT236385	0	0	0	0	10	10	4	0	S
IT236386	10	0	0	0	0	10	0	0	R
IT236398	0	0	0	0	10	10	4	0	S
IT236399	0	0	0	0	10	10	4	0	S
IT236406	0	0	0	1	5	6	3.83333	0.372678	S
IT236407	5	0	0	0	2	7	1.14286	1.80702	H
IT236408	10	0	0	0	0	10	0	0	R
IT236419	0	0	0	0	10	10	4	0	S
IT236420	0	0	0	0	7	7	4	0	S
IT236421	0	0	0	0	10	10	4	0	S
IT236424	0	0	0	0	10	10	4	0	S
IT236434	0	0	0	0	10	10	4	0	S
IT236447	0	0	0	0	6	6	4	0	S
IT236450	0	0	0	0	9	9	4	0	S
IT236455	0	0	0	0	3	3	4	0	S
IT236456	0	0	0	0	9	9	4	0	S
IT236457	0	0	0	0	5	5	4	0	S
IT236459	0	0	0	0	9	9	4	0	S
IT236460	0	0	0	0	10	10	4	0	S
IT236461	0	0	0	0	10	10	4	0	S
IT236532	0	0	0	0	10	10	4	0	S
IT236537	0	0	0	0	8	8	4	0	S
IT236538	0	0	0	0	10	10	4	0	S
IT236541	0	0	0	0	6	6	4	0	S
IT236549	0	0	0	1	7	8	3.875	0.330719	S
IT236550	0	0	0	0	10	10	4	0	S
IT236649	0	0	1	0	8	9	3.77778	0.628539	H
IT236650	0	0	0	0	10	10	4	0	S
IT236652	0	0	0	0	10	10	4	0	S
IT236655	8	0	0	0	0	8	0	0	R
IT236665	0	0	0	0	9	9	4	0	S
IT236666	0	2	8	0	0	10	1.8	0.4	S
IT236686	0	0	0	1	7	8	3.875	0.330719	S
IT236689	0	0	0	0	10	10	4	0	S
IT236705	0	0	0	0	10	10	4	0	S
IT236709	0	0	0	0	10	10	4	0	S
IT236710	0	0	0	0	10	10	4	0	S
IT236711	0	0	0	2	8	10	3.8	0.4	S
IT236712	0	0	0	1	9	10	3.9	0.3	S
IT236713	0	0	0	0	10	10	4	0	S
IT236714	0	0	0	0	10	10	4	0	S
IT236715	0	0	0	0	10	10	4	0	S
IT236716	0	0	0	0	10	10	4	0	S
IT236717	0	0	0	1	9	10	3.9	0.3	S
IT236718	0	0	0	2	8	10	3.8	0.4	S
IT236719	0	0	0	0	10	10	4	0	S
IT236720	0	0	0	0	8	8	4	0	S
IT236721	0	0	0	0	10	10	4	0	S
IT236722	0	0	0	0	10	10	4	0	S
IT236723	0	0	0	0	10	10	4	0	S
IT236724	0	0	0	0	10	10	4	0	S
IT236725	10	0	0	0	0	10	0	0	R
IT236726	0	0	0	0	10	10	4	0	S
IT236727	0	0	10	0	0	10	2	0	S
IT236729	0	0	0	0	10	10	4	0	S
IT236730	0	0	0	0	10	10	4	0	S
IT236732	0	0	0	0	10	10	4	0	S
IT236734	0	0	0	0	10	10	4	0	S
IT236735	0	0	0	0	10	10	4	0	S
IT236736	0	0	0	0	10	10	4	0	S
IT236737	0	0	0	3	7	10	3.7	0.458258	S
IT236738	0	0	0	1	9	10	3.9	0.3	S
IT236739	0	0	0	2	8	10	3.8	0.4	S
IT236740	0	0	0	0	10	10	4	0	S
IT236741	0	0	0	0	10	10	4	0	S
IT236742	0	0	0	1	9	10	3.9	0.3	S
IT236743	0	0	0	1	9	10	3.9	0.3	S
IT236744	0	0	0	2	8	10	3.8	0.4	S
IT236745	0	0	0	0	10	10	4	0	S
IT236746	0	0	0	0	10	10	4	0	S
IT236747	0	0	0	0	10	10	4	0	S
IT236748	2	4	0	0	4	10	2	1.67332	H
IT236754	0	0	0	0	10	10	4	0	S
IT237079	0	0	0	10	0	10	3	0	S
IT237093	0	0	10	0	0	10	2	0	S
IT237094	0	0	0	3	7	10	3.7	0.458258	S
IT237153	0	0	0	2	8	10	3.8	0.4	S
IT237327	0	0	0	1	9	10	3.9	0.3	S
IT237372	0	0	1	0	7	8	3.75	0.661438	H
IT237444	0	0	0	0	10	10	4	0	S
IT237555	0	0	0	2	8	10	3.8	0.4	S
IT237567	0	0	0	0	10	10	4	0	S
IT237569	0	0	0	1	9	10	3.9	0.3	S
IT237617	0	0	0	0	10	10	4	0	S
IT237625	0	0	0	3	7	10	3.7	0.458258	S
IT237634	0	0	0	10	0	10	3	0	S
IT237668	0	0	0	3	7	10	3.7	0.458258	S
IT237729	0	0	0	0	10	10	4	0	S
IT237730	0	0	0	0	10	10	4	0	S
IT237731	0	0	0	0	10	10	4	0	S
IT237732	0	0	0	0	10	10	4	0	S
IT237733	0	0	0	3	7	10	3.7	0.458258	S
IT237734	0	0	0	2	6	8	3.75	0.433013	S
IT237735	0	0	0	2	8	10	3.8	0.4	S
IT238037	0	0	0	0	9	9	4	0	S
IT238068	0	0	0	0	8	8	4	0	S
IT238069	0	0	0	0	8	8	4	0	S
IT238070	0	0	0	2	8	10	3.8	0.4	S
IT238071	0	0	0	0	10	10	4	0	S
IT238087	0	0	0	0	10	10	4	0	S
IT238096	0	0	0	0	7	7	4	0	S
IT238119	0	0	0	0	10	10	4	0	S
IT238122	0	0	0	0	7	7	4	0	S
IT238123	0	0	0	0	6	6	4	0	S
IT238126	0	0	0	0	7	7	4	0	S
IT238127	0	0	0	0	10	10	4	0	S
IT238129	0	0	0	0	8	8	4	0	S
IT239930	0	0	0	0	10	10	4	0	S
IT240010	0	0	0	0	9	9	4	0	S
IT240012	0	0	0	1	9	10	3.9	0.3	S
IT240016	0	0	0	0	10	10	4	0	S
IT240043	0	0	0	0	10	10	4	0	S
IT240058	0	0	0	1	6	7	3.85714	0.349927	S
IT240059	0	0	0	0	10	10	4	0	S
IT240060	0	0	0	0	9	9	4	0	S
IT240063	0	0	0	1	8	9	3.88889	0.31427	S
IT240064	0	0	0	1	7	8	3.875	0.330719	S
IT240065	0	0	0	1	6	7	3.85714	0.349927	S
IT240066	0	0	1	0	6	7	3.71429	0.699854	H
IT240110	0	0	0	0	7	7	4	0	S
IT240138	10	0	0	0	0	10	0	0	R
IT240140	8	0	0	2	0	10	0.6	1.2	H
IT240141	0	0	0	0	10	10	4	0	S
IT240154	0	0	0	0	10	10	4	0	S
IT240346	0	0	0	1	9	10	3.9	0.3	S
IT240347	0	0	0	0	10	10	4	0	S
IT240348	0	0	0	0	10	10	4	0	S
IT240349	0	0	0	0	10	10	4	0	S
IT240352	0	0	0	0	10	10	4	0	S
IT240642	0	0	0	0	10	10	4	0	S
IT240837	0	0	0	0	10	10	4	0	S
IT240853	10	0	0	0	0	10	0	0	R
IT240859	0	0	10	0	0	10	2	0	S
IT240866	0	0	0	0	10	10	4	0	S
IT240867	0	0	0	0	10	10	4	0	S
IT240872	0	0	0	0	10	10	4	0	S
IT240924	0	0	0	0	10	10	4	0	S
IT241900	0	0	3	0	7	10	3.4	0.916515	H
IT242040	0	0	0	0	10	10	4	0	S
IT242196	0	0	0	0	9	9	4	0	S
IT242197	0	0	0	0	10	10	4	0	S
IT242199	0	0	0	0	10	10	4	0	S
IT242202	0	0	0	0	10	10	4	0	S
IT242320	0	0	0	0	7	7	4	0	S
IT242575	0	0	0	0	10	10	4	0	S
IT246553	0	0	0	0	10	10	4	0	S
IT247026	0	0	0	0	10	10	4	0	S
IT247057	0	0	0	0	10	10	4	0	S
IT247127	0	0	0	0	10	10	4	0	S
IT247159	0	0	0	0	10	10	4	0	S
IT247177	0	0	0	0	10	10	4	0	S
IT247178	0	0	2	8	0	10	2.8	0.4	S
IT247181	0	0	2	8	0	10	2.8	0.4	S
IT247186	0	0	0	0	10	10	4	0	S
IT247198	0	0	0	0	6	6	4	0	S
IT247212	0	0	0	0	10	10	4	0	S
IT247213	0	0	0	1	9	10	3.9	0.3	S
IT247214	0	0	0	0	10	10	4	0	S
IT247215	2	0	0	8	0	10	2.4	1.2	H
IT247216	0	0	0	0	10	10	4	0	S
IT247217	0	0	0	0	9	9	4	0	S
IT247218	0	0	0	0	7	7	4	0	S
IT247219	0	0	0	0	10	10	4	0	S
IT247220	0	0	0	0	10	10	4	0	S
IT247221	6	0	0	4	0	10	1.2	1.46969	H
IT247223	0	0	4	0	6	10	3.2	0.979796	H
IT247224	9	0	0	0	1	10	0.4	1.2	H
IT247225	0	0	0	4	6	10	3.6	0.489898	S
IT247226	0	0	0	3	7	10	3.7	0.458258	S
IT247228	0	0	0	2	8	10	3.8	0.4	S
IT247229	0	0	2	8	0	10	2.8	0.4	S
IT247231	8	2	0	0	0	10	0.2	0.4	R
IT247232	6	4	0	0	0	10	0.4	0.489898	R
IT247234	0	0	8	0	2	10	2.4	0.8	H
IT247235	0	0	5	0	5	10	3	1	H
IT247237	0	0	5	0	5	10	3	1	H
IT247238	0	0	0	2	8	10	3.8	0.4	S
IT247239	0	0	0	2	8	10	3.8	0.4	S
IT247241	0	0	0	3	7	10	3.7	0.458258	S
IT247243	0	0	5	5	0	10	2.5	0.5	H
IT247244	0	0	0	1	9	10	3.9	0.3	S
IT247247	0	0	0	1	9	10	3.9	0.3	S
IT247248	0	4	5	0	1	10	1.8	0.87178	H
IT247249	10	0	0	0	0	10	0	0	R
IT247250	0	0	0	5	5	10	3.5	0.5	H
IT247254	0	0	0	2	8	10	3.8	0.4	S
IT248052	10	0	0	0	0	10	0	0	R
IT248053	0	0	0	0	10	10	4	0	S
IT248061	0	0	0	0	10	10	4	0	S
IT248397	0	0	0	0	10	10	4	0	S
IT248398	0	0	0	0	10	10	4	0	S
IT248399	0	0	0	0	10	10	4	0	S
IT248560	0	0	0	0	10	10	4	0	S
IT248579	0	0	0	3	7	10	3.7	0.458258	S
IT248583	10	0	0	0	0	10	0	0	R
IT248587	0	0	0	0	10	10	4	0	S
IT250168	0	0	0	0	10	10	4	0	S
IT250172	0	0	0	0	10	10	4	0	S
IT250173	0	0	0	1	9	10	3.9	0.3	S
IT250175	0	0	0	0	10	10	4	0	S
IT250176	0	0	0	0	10	10	4	0	S
IT250180	0	0	0	0	10	10	4	0	S
IT250181	0	0	0	1	9	10	3.9	0.3	S
IT250182	0	0	0	0	10	10	4	0	S
IT250189	0	0	0	0	10	10	4	0	S
IT250191	0	0	0	0	10	10	4	0	S
IT250192	0	0	0	1	5	6	3.83333	0.372678	S
IT250203	0	0	0	0	10	10	4	0	S
IT250205	0	0	0	0	10	10	4	0	S
IT250209	10	0	0	0	0	10	0	0	R
IT250212	0	0	0	0	10	10	4	0	S
IT250214	0	0	0	1	8	9	3.88889	0.31427	S
IT250220	0	0	0	0	10	10	4	0	S
IT250221	0	0	0	0	10	10	4	0	S
IT250223	0	0	0	0	10	10	4	0	S
IT250224	0	0	0	0	10	10	4	0	S
IT250226	0	0	0	0	10	10	4	0	S
IT250227	0	0	0	0	10	10	4	0	S
IT250230	0	0	0	0	10	10	4	0	S
IT250232	0	0	0	0	10	10	4	0	S
IT250261	0	0	0	0	10	10	4	0	S
IT258933	0	0	0	0	10	10	4	0	S
IT258945	0	0	0	0	10	10	4	0	S
IT258953	0	0	0	1	9	10	3.9	0.3	S
IT258971	0	0	2	0	8	10	3.6	0.8	H
IT258973	0	0	0	0	10	10	4	0	S
IT258992	0	0	0	0	10	10	4	0	S
IT259009	0	0	0	0	10	10	4	0	S
IT259077	0	0	0	0	10	10	4	0	S
IT259094	0	0	0	0	10	10	4	0	S
IT259112	0	0	0	10	0	10	3	0	S
IT259113	0	0	0	0	10	10	4	0	S
IT259137	0	0	0	0	10	10	4	0	S
IT259139	0	0	0	0	10	10	4	0	S
IT259143	0	0	0	0	10	10	4	0	S
IT259211	0	0	0	0	10	10	4	0	S
IT259224	0	0	0	4	6	10	3.6	0.489898	S
IT259568	0	0	0	0	10	10	4	0	S
IT259923	0	4	3	0	3	10	2.2	1.249	H
IT260870	6	0	0	4	0	10	1.2	1.46969	H
IT260880	0	0	0	0	10	10	4	0	S
IT260885	0	0	0	0	10	10	4	0	S
IT260894	0	0	0	0	10	10	4	0	S
IT260898	0	0	0	0	10	10	4	0	S
IT261103	0	0	0	0	10	10	4	0	S
IT261112	0	0	0	0	10	10	4	0	S
IT261116	0	0	0	0	10	10	4	0	S
IT261125	0	0	0	0	10	10	4	0	S
IT261126	0	0	0	0	9	9	4	0	S
IT261132	0	3	7	0	0	10	1.7	0.458258	S
IT261133	0	0	0	0	10	10	4	0	S
IT261134	0	0	0	0	10	10	4	0	S
IT261135	3	0	0	0	7	10	2.8	1.83303	H
IT261136	0	0	0	0	10	10	4	0	S
IT261137	8	0	0	3	0	11	0.818182	1.33609	H
IT261138	0	0	0	0	10	10	4	0	S
IT261139	0	0	0	0	10	10	4	0	S
IT261158	0	2	8	0	0	10	1.8	0.4	S
IT261162	0	0	0	0	10	10	4	0	S
IT261165	0	0	0	0	10	10	4	0	S
IT261166	0	0	0	0	10	10	4	0	S
IT261168	0	0	0	2	8	10	3.8	0.4	S
IT261170	0	0	0	1	9	10	3.9	0.3	S
IT261180	0	0	0	0	10	10	4	0	S
IT261197	0	0	2	0	8	10	3.6	0.8	H
IT261199	0	0	7	0	3	10	2.6	0.916515	H
IT261200	0	0	1	0	9	10	3.8	0.6	H
IT261201	0	0	0	0	10	10	4	0	S
IT261202	0	0	0	2	8	10	3.8	0.4	S
IT261203	0	0	0	2	7	9	3.77778	0.41574	S
IT261204	0	0	0	0	10	10	4	0	S
IT261208	0	0	0	0	10	10	4	0	S
IT261209	0	0	0	1	9	10	3.9	0.3	S
IT261210	0	0	0	2	8	10	3.8	0.4	S
IT261211	0	0	0	2	8	10	3.8	0.4	S
IT261212	0	0	0	1	9	10	3.9	0.3	S
IT261213	0	0	0	1	9	10	3.9	0.3	S
IT261215	0	0	0	0	10	10	4	0	S
IT261216	0	0	0	1	9	10	3.9	0.3	S
IT261217	0	0	0	1	9	10	3.9	0.3	S
IT261218	0	0	0	0	10	10	4	0	S
IT261219	0	0	0	0	10	10	4	0	S
IT261220	0	0	0	1	9	10	3.9	0.3	S
IT261221	0	0	0	0	10	10	4	0	S
IT261222	0	0	0	0	10	10	4	0	S
IT261224	0	0	0	0	10	10	4	0	S
IT261225	0	0	0	0	10	10	4	0	S
IT261227	0	0	0	1	9	10	3.9	0.3	S
IT261233	0	0	0	0	10	10	4	0	S
IT261234	0	0	0	0	10	10	4	0	S
IT261236	0	0	0	0	10	10	4	0	S
IT261237	0	0	0	0	10	10	4	0	S
IT261251	0	0	0	0	10	10	4	0	S
IT261260	0	0	0	0	10	10	4	0	S
IT261267	0	0	0	0	10	10	4	0	S
IT261268	0	0	1	3	6	10	3.5	0.67082	H
IT261269	0	0	2	1	7	10	3.5	0.806226	H
IT261277	0	0	0	0	10	10	4	0	S
IT261279	0	0	1	0	8	9	3.77778	0.628539	H
IT261280	0	0	0	1	9	10	3.9	0.3	S
IT261288	0	0	0	0	10	10	4	0	S
IT261291	0	0	0	0	10	10	4	0	S
IT261305	10	0	0	0	0	10	0	0	R
IT261307	10	0	0	0	0	10	0	0	R
IT261310	0	0	0	0	10	10	4	0	S
IT261311	0	0	0	0	10	10	4	0	S
IT261313	0	0	0	0	10	10	4	0	S
IT261314	0	0	0	0	10	10	4	0	S
IT261316	0	0	1	0	9	10	3.8	0.6	H
IT261317	0	0	0	0	10	10	4	0	S
IT261319	0	0	0	0	10	10	4	0	S
IT261329	0	0	0	3	7	10	3.7	0.458258	S
IT261331	0	0	0	0	10	10	4	0	S
IT261334	0	0	0	0	10	10	4	0	S
IT261335	3	0	0	2	5	10	2.6	1.74356	H
IT261338	7	3	0	0	0	10	0.3	0.458258	R
IT261339	0	0	0	0	10	10	4	0	S
IT261340	0	0	0	0	10	10	4	0	S
IT261341	0	0	0	0	10	10	4	0	S
IT261345	10	0	0	0	0	10	0	0	R
IT261350	0	0	0	2	8	10	3.8	0.4	S
IT261352	0	0	0	0	7	7	4	0	S
IT261356	9	1	0	0	0	10	0.1	0.3	R
IT261360	0	0	0	0	8	8	4	0	S
IT261366	0	0	0	2	8	10	3.8	0.4	S
IT261368	0	0	0	0	10	10	4	0	S
IT261370	0	0	2	5	3	10	3.1	0.7	H
IT261385	0	0	0	0	10	10	4	0	S
IT261388	0	0	0	0	10	10	4	0	S
IT261389	0	0	0	0	10	10	4	0	S
IT261393	0	0	2	2	6	10	3.4	0.8	H
IT261394	0	0	2	0	6	8	3.5	0.866025	H
IT261395	0	0	0	0	10	10	4	0	S
IT261401	0	0	2	0	8	10	3.6	0.8	H
IT261402	0	0	3	0	7	10	3.4	0.916515	H
IT261405	0	0	0	0	10	10	4	0	S
IT261409	0	0	0	0	10	10	4	0	S
IT261410	0	0	0	0	10	10	4	0	S
IT261411	0	0	0	0	9	9	4	0	S
IT261413	0	0	0	0	10	10	4	0	S
IT261417	0	0	0	0	10	10	4	0	S
IT261420	0	0	0	0	10	10	4	0	S
IT261424	0	0	0	0	10	10	4	0	S
IT261425	0	0	0	2	8	10	3.8	0.4	S
IT261426	0	0	0	3	7	10	3.7	0.458258	S
IT261427	0	0	0	2	8	10	3.8	0.4	S
IT261431	0	0	0	1	9	10	3.9	0.3	S
IT261432	0	0	0	2	8	10	3.8	0.4	S
IT261433	0	0	0	0	10	10	4	0	S
IT261434	0	0	0	3	7	10	3.7	0.458258	S
IT261436	0	0	0	10	0	10	3	0	S
IT261437	0	0	0	0	10	10	4	0	S
IT261438	0	0	0	0	10	10	4	0	S
IT261439	0	0	0	1	9	10	3.9	0.3	S
IT261440	0	0	0	2	8	10	3.8	0.4	S
IT261442	0	0	0	0	10	10	4	0	S
IT261444	0	0	0	0	10	10	4	0	S
IT261445	0	0	0	1	8	9	3.88889	0.31427	S
IT261446	0	0	0	0	10	10	4	0	S
IT261447	0	0	0	10	0	10	3	0	S
IT261448	0	0	0	10	0	10	3	0	S
IT261449	0	0	0	10	0	10	3	0	S
IT261450	0	0	0	10	0	10	3	0	S
IT261451	0	0	0	0	10	10	4	0	S
IT261452	0	0	0	0	10	10	4	0	S
IT261453	0	0	0	0	10	10	4	0	S
IT261454	0	0	0	1	9	10	3.9	0.3	S
IT261455	0	0	0	0	10	10	4	0	S
IT261456	0	0	0	0	10	10	4	0	S
IT261457	0	0	1	1	8	10	3.7	0.640312	H
IT261458	0	0	0	2	8	10	3.8	0.4	S
IT261459	0	0	0	0	10	10	4	0	S
IT261460	0	0	0	0	10	10	4	0	S
IT261461	0	0	0	0	10	10	4	0	S
IT261462	0	0	0	10	0	10	3	0	S
IT261463	0	0	0	10	0	10	3	0	S
IT261464	0	0	0	0	10	10	4	0	S
IT261465	0	0	0	0	10	10	4	0	S
IT261466	0	0	0	0	10	10	4	0	S
IT261467	0	0	0	1	9	10	3.9	0.3	S
IT261468	0	0	0	0	10	10	4	0	S
IT261469	0	0	0	1	9	10	3.9	0.3	S
IT261470	0	0	0	1	9	10	3.9	0.3	S
IT261472	0	0	0	0	10	10	4	0	S
IT261473	0	6	1	1	2	10	1.9	1.22066	H
IT261475	0	0	0	3	7	10	3.7	0.458258	S
IT261476	0	0	0	0	10	10	4	0	S
IT261477	0	0	0	0	10	10	4	0	S
IT261478	0	0	0	3	7	10	3.7	0.458258	S
IT261479	0	0	0	10	0	10	3	0	S
IT261480	0	0	0	0	10	10	4	0	S
IT261486	0	0	0	0	10	10	4	0	S
IT261504	0	0	0	0	10	10	4	0	S
IT261510	0	0	0	0	10	10	4	0	S
IT261512	0	0	0	0	10	10	4	0	S
IT261514	0	0	0	0	10	10	4	0	S
IT261516	0	0	0	0	10	10	4	0	S
IT261523	0	0	0	0	10	10	4	0	S
IT261524	0	0	0	0	10	10	4	0	S
IT261535	0	0	0	0	10	10	4	0	S
IT261540	0	0	1	9	0	10	2.9	0.3	S
IT261542	0	0	0	0	10	10	4	0	S
IT261544	0	0	0	0	10	10	4	0	S
IT261545	0	0	0	0	10	10	4	0	S
IT261546	0	0	0	10	0	10	3	0	S
IT261547	0	0	0	1	9	10	3.9	0.3	S
IT261550	0	0	0	0	10	10	4	0	S
IT261552	0	0	0	0	10	10	4	0	S
IT261596	0	0	0	0	10	10	4	0	S
IT261607	0	0	1	9	0	10	2.9	0.3	S
IT261611	0	0	0	3	7	10	3.7	0.458258	S
IT261640	0	0	0	0	10	10	4	0	S
IT261648	0	0	0	0	10	10	4	0	S
IT264041	0	0	0	5	5	10	3.5	0.5	H
IT264042	0	0	0	1	9	10	3.9	0.3	S
IT264044	9	1	0	0	0	10	0.1	0.3	R
IT264049	10	0	0	0	0	10	0	0	R
IT264053	0	0	0	1	9	10	3.9	0.3	S
IT264054	0	0	0	2	8	10	3.8	0.4	S
IT264055	0	0	0	1	9	10	3.9	0.3	S
IT264056	0	0	0	1	9	10	3.9	0.3	S
IT264057	10	0	0	0	0	10	0	0	R
IT264063	0	0	0	0	10	10	4	0	S
IT264072	0	0	0	0	10	10	4	0	S
IT264073	0	0	0	0	10	10	4	0	S
IT264074	0	0	0	0	10	10	4	0	S
IT264075	7	3	0	0	0	10	0.3	0.458258	R
IT264076	0	0	0	1	9	10	3.9	0.3	S
IT264077	0	0	2	8	0	10	2.8	0.4	S
IT264078	0	0	0	0	10	10	4	0	S
IT264079	0	0	0	0	10	10	4	0	S
IT264080	0	0	0	0	10	10	4	0	S
IT264082	0	0	0	3	7	10	3.7	0.458258	S
IT264083	0	4	6	0	0	10	1.6	0.489898	S
IT264084	0	0	4	0	6	10	3.2	0.979796	H
IT264085	0	0	0	0	10	10	4	0	S
IT264086	0	0	0	1	9	10	3.9	0.3	S
IT264087	0	0	0	0	10	10	4	0	S
IT264088	0	0	0	0	10	10	4	0	S
IT264090	0	0	6	0	4	10	2.8	0.979796	H
IT264091	0	5	4	0	1	10	1.7	0.9	H
IT264092	0	0	0	0	10	10	4	0	S
IT264094	0	0	0	0	10	10	4	0	S
IT264095	0	0	0	0	10	10	4	0	S
IT264097	0	0	0	0	10	10	4	0	S
IT264099	0	0	0	0	10	10	4	0	S
IT264100	0	0	0	0	10	10	4	0	S
IT264114	0	0	0	0	10	10	4	0	S
IT264121	0	0	0	2	8	10	3.8	0.4	S
IT264128	0	0	0	2	8	10	3.8	0.4	S
IT264129	0	0	0	0	10	10	4	0	S
IT264132	0	5	4	1	0	10	1.6	0.663325	H
IT264134	0	5	5	0	0	10	1.5	0.5	H
IT264135	0	0	1	3	6	10	3.5	0.67082	H
IT264136	0	0	0	0	10	10	4	0	S
IT264140	0	0	0	0	10	10	4	0	S
IT264141	0	0	0	0	10	10	4	0	S
IT264143	0	0	0	0	10	10	4	0	S
IT264144	0	0	0	0	10	10	4	0	S
IT264145	0	0	0	10	0	10	3	0	S
IT264147	0	0	0	0	10	10	4	0	S
IT264149	0	0	0	0	10	10	4	0	S
IT267516	0	0	0	0	10	10	4	0	S
IT267517	3	4	0	0	3	10	1.6	1.62481	H
IT267528	0	0	0	1	9	10	3.9	0.3	S
IT267529	0	0	0	0	10	10	4	0	S
IT267531	0	0	0	0	10	10	4	0	S
IT267533	0	0	0	0	10	10	4	0	S
IT267534	0	0	0	1	9	10	3.9	0.3	S
IT267535	0	0	0	0	10	10	4	0	S
IT267536	0	0	0	0	10	10	4	0	S
IT267541	0	0	0	0	10	10	4	0	S
IT267543	0	0	0	0	10	10	4	0	S
IT267545	0	0	0	0	10	10	4	0	S
IT267548	0	0	0	0	10	10	4	0	S
IT267549	0	0	0	0	10	10	4	0	S
IT270378	0	0	0	0	10	10	4	0	S
IT270400	0	0	0	0	10	10	4	0	S
IT270415	0	0	0	0	10	10	4	0	S
IT270425	0	0	0	0	10	10	4	0	S
IT270426	0	0	0	0	10	10	4	0	S
IT270427	0	0	0	0	10	10	4	0	S
IT270428	0	0	0	0	10	10	4	0	S
IT270429	0	0	0	0	10	10	4	0	S
IT270434	0	0	0	0	10	10	4	0	S
IT270435	0	0	0	0	10	10	4	0	S
IT270436	0	0	0	1	9	10	3.9	0.3	S
IT270440	0	0	0	0	10	10	4	0	S
IT270441	0	0	0	3	7	10	3.7	0.458258	S
IT270442	0	0	0	0	10	10	4	0	S
IT270447	0	0	0	0	10	10	4	0	S
IT270452	0	0	0	2	8	10	3.8	0.4	S
IT270454	0	0	0	0	9	9	4	0	S
IT270457	0	0	0	0	10	10	4	0	S
IT270458	0	0	0	0	10	10	4	0	S
IT270459	0	0	0	0	10	10	4	0	S
IT270460	0	0	0	0	10	10	4	0	S
IT270462	0	0	0	0	10	10	4	0	S
IT270463	0	0	0	0	10	10	4	0	S
IT270464	0	0	0	0	10	10	4	0	S
IT270465	0	0	0	0	10	10	4	0	S
IT270466	0	0	0	0	10	10	4	0	S
IT270467	0	0	0	0	10	10	4	0	S
IT270468	0	0	0	0	10	10	4	0	S
IT270469	0	0	0	0	10	10	4	0	S
IT270470	0	0	0	0	10	10	4	0	S
IT270471	0	0	0	0	10	10	4	0	S
IT270474	0	0	0	0	10	10	4	0	S
IT270475	0	0	0	0	10	10	4	0	S
IT270476	0	0	0	0	10	10	4	0	S
IT270477	0	0	0	0	10	10	4	0	S
IT270478	0	0	0	0	10	10	4	0	S
IT270480	0	0	0	0	10	10	4	0	S
IT270486	0	0	0	0	5	5	4	0	S
IT270487	0	0	0	0	10	10	4	0	S
IT270491	6	0	0	1	3	10	1.5	1.85742	H
IT270495	7	3	0	0	0	10	0.3	0.458258	R
IT270497	0	5	0	5	0	10	2	1	H
IT270498	0	0	0	1	9	10	3.9	0.3	S
IT270501	0	0	0	0	9	9	4	0	S
IT270506	0	0	0	1	9	10	3.9	0.3	S
IT270509	0	0	0	0	10	10	4	0	S
IT270513	0	0	6	4	0	10	2.4	0.489898	S
IT270514	0	0	2	8	0	10	2.8	0.4	S
IT270515	0	1	1	8	0	10	2.7	0.640312	H
IT270517	0	0	0	0	10	10	4	0	S
IT270518	0	0	4	3	3	10	2.9	0.830662	H
IT270520	0	0	0	4	6	10	3.6	0.489898	S
IT270524	0	0	0	0	10	10	4	0	S
IT270552	0	0	0	0	10	10	4	0	S
IT270560	0	0	0	0	10	10	4	0	S
IT270566	0	0	0	0	10	10	4	0	S
IT270571	4	0	0	0	6	10	2.4	1.95959	H
IT270576	0	0	0	2	8	10	3.8	0.4	S
IT270579	0	0	0	0	10	10	4	0	S
IT270597	0	0	0	0	10	10	4	0	S
IT270598	0	0	0	0	10	10	4	0	S
IT270613	0	0	0	0	10	10	4	0	S
IT270617	0	0	0	0	10	10	4	0	S
IT270619	0	0	0	3	7	10	3.7	0.458258	S
IT270622	0	0	0	0	10	10	4	0	S
IT270623	0	0	0	0	10	10	4	0	S
IT270625	0	0	0	0	10	10	4	0	S
IT270630	0	0	0	0	10	10	4	0	S
IT270641	0	0	0	0	10	10	4	0	S
IT270645	0	0	0	0	10	10	4	0	S
IT270646	0	0	0	0	10	10	4	0	S
IT270647	0	0	0	0	10	10	4	0	S
IT270649	0	0	0	0	10	10	4	0	S
IT270650	0	0	0	0	10	10	4	0	S
IT270653	2	8	0	0	0	10	0.8	0.4	R
IT270659	0	0	10	0	0	10	2	0	S
IT270660	0	0	0	1	9	10	3.9	0.3	S
IT270665	0	0	0	0	9	9	4	0	S
IT270670	0	0	0	0	10	10	4	0	S
IT270673	0	0	0	0	10	10	4	0	S
IT270677	0	0	0	0	10	10	4	0	S
IT270680	0	2	8	0	0	10	1.8	0.4	S
IT270683	0	0	0	2	8	10	3.8	0.4	S
IT270684	0	0	0	0	10	10	4	0	S
IT270691	0	0	0	0	10	10	4	0	S
IT270698	0	0	0	0	10	10	4	0	S
IT270700	0	0	1	9	0	10	2.9	0.3	S
IT270701	0	0	0	2	8	10	3.8	0.4	S
IT270702	0	1	0	1	8	10	3.6	0.916515	H
IT270704	0	1	9	0	0	10	1.9	0.3	S
IT270764	0	0	3	7	0	10	2.7	0.458258	S
IT270765	0	0	0	2	8	10	3.8	0.4	S
IT270770	0	0	0	0	10	10	4	0	S
IT270775	0	0	0	0	10	10	4	0	S
IT270778	0	0	0	0	7	7	4	0	S
IT270793	0	0	0	0	9	9	4	0	S
IT270810	0	0	0	0	10	10	4	0	S
IT270811	0	0	0	0	9	9	4	0	S
IT270814	0	0	0	3	7	10	3.7	0.458258	S
IT270819	0	0	0	0	9	9	4	0	S
IT274669	0	0	0	0	10	10	4	0	S
IT276186	0	0	0	0	10	10	4	0	S
IT276436	0	0	0	0	10	10	4	0	S
IT276520	0	0	0	0	10	10	4	0	S
IT276536	0	0	0	0	10	10	4	0	S
IT277400	0	0	0	0	10	10	4	0	S
IT277859	0	0	0	2	8	10	3.8	0.4	S
IT278485	0	0	0	0	10	10	4	0	S
IT283242	0	0	0	0	10	10	4	0	S
IT283243	0	0	0	0	10	10	4	0	S
IT283244	0	0	0	0	10	10	4	0	S
IT283329	0	0	0	1	9	10	3.9	0.3	S
IT283336	0	0	0	0	10	10	4	0	S
IT283495	0	0	0	1	9	10	3.9	0.3	S
IT283497	0	0	0	0	10	10	4	0	S
IT283498	0	0	0	0	10	10	4	0	S
IT283499	0	0	0	0	10	10	4	0	S
IT283501	0	2	8	0	0	10	1.8	0.4	S
IT283502	0	0	0	0	10	10	4	0	S
IT283503	0	0	0	0	10	10	4	0	S
IT283696	0	0	0	0	10	10	4	0	S
IT283929	0	0	0	0	10	10	4	0	S
IT283930	0	0	0	0	10	10	4	0	S
IT283931	0	0	0	0	10	10	4	0	S
IT283932	0	0	0	0	10	10	4	0	S
IT283938	0	0	0	0	10	10	4	0	S
IT283952	0	0	0	0	10	10	4	0	S
IT283953	0	0	0	0	10	10	4	0	S
IT283954	0	0	0	0	10	10	4	0	S
IT283955	0	0	0	0	10	10	4	0	S
IT283956	0	0	0	0	10	10	4	0	S
IT283957	0	0	0	0	10	10	4	0	S
IT283958	0	0	0	0	10	10	4	0	S
IT283959	0	0	0	0	10	10	4	0	S
IT283960	0	0	0	0	10	10	4	0	S
IT283961	0	0	0	0	10	10	4	0	S
IT283964	0	0	0	0	10	10	4	0	S
IT283965	0	0	0	0	10	10	4	0	S
IT283966	0	0	0	0	10	10	4	0	S
IT284006	0	0	0	10	0	10	3	0	S
IT284007	0	0	0	0	10	10	4	0	S
IT284013	0	0	0	0	10	10	4	0	S
IT284025	0	0	0	0	10	10	4	0	S
IT284038	0	0	0	0	10	10	4	0	S
IT284039	0	0	0	0	10	10	4	0	S
IT284040	0	0	0	0	10	10	4	0	S
IT284041	0	0	0	0	10	10	4	0	S
IT284042	0	0	0	2	8	10	3.8	0.4	S
IT284044	0	0	0	0	10	10	4	0	S
IT284045	0	0	0	0	10	10	4	0	S
IT284047	0	0	0	0	10	10	4	0	S
IT284049	0	0	0	0	10	10	4	0	S
IT284050	0	0	0	0	10	10	4	0	S
IT284051	0	0	0	0	10	10	4	0	S
IT284052	0	0	0	0	10	10	4	0	S
IT284053	0	0	0	0	10	10	4	0	S
IT284054	0	0	0	0	10	10	4	0	S
IT284056	0	0	0	0	10	10	4	0	S
IT284058	0	0	0	0	10	10	4	0	S
IT284059	0	0	0	0	10	10	4	0	S
IT284060	0	0	0	0	10	10	4	0	S
IT284061	0	0	0	0	10	10	4	0	S
IT284062	0	0	0	0	10	10	4	0	S
IT284063	0	0	0	0	10	10	4	0	S
IT284064	0	0	0	0	10	10	4	0	S
IT284065	0	0	0	0	10	10	4	0	S
IT284066	0	0	0	0	10	10	4	0	S
IT284067	0	0	0	2	8	10	3.8	0.4	S
IT284069	0	0	0	1	9	10	3.9	0.3	S
IT284070	0	0	0	0	10	10	4	0	S
IT284071	0	0	0	0	10	10	4	0	S
IT284072	0	0	0	0	10	10	4	0	S
IT284073	0	0	0	0	10	10	4	0	S
IT284074	0	0	0	0	10	10	4	0	S
IT284075	0	0	0	0	10	10	4	0	S
IT284076	0	0	0	0	10	10	4	0	S
IT284077	0	0	0	0	10	10	4	0	S
IT284078	0	0	0	0	10	10	4	0	S
IT284079	0	0	0	0	10	10	4	0	S
IT284080	10	0	0	0	0	10	0	0	R
IT284081	0	0	0	0	10	10	4	0	S
IT284119	0	0	0	2	8	10	3.8	0.4	S
IT286109	0	0	0	0	10	10	4	0	S
IT286111	0	0	0	0	10	10	4	0	S
IT286112	0	0	0	2	8	10	3.8	0.4	S
IT286124	0	0	0	1	9	10	3.9	0.3	S
IT286128	0	0	0	2	8	10	3.8	0.4	S
IT286130	0	0	0	1	9	10	3.9	0.3	S
IT286131	0	0	3	0	7	10	3.4	0.916515	H
IT286133	0	0	3	0	7	10	3.4	0.916515	H
IT286140	0	0	0	1	9	10	3.9	0.3	S
IT286142	0	0	0	0	10	10	4	0	S
IT286346	0	0	0	2	8	10	3.8	0.4	S
IT286554	0	0	0	2	8	10	3.8	0.4	S
IT286555	0	5	0	5	0	10	2	1	H
IT286558	0	0	0	2	8	10	3.8	0.4	S
IT286562	0	0	0	1	9	10	3.9	0.3	S
IT286563	0	0	0	0	10	10	4	0	S
IT286564	0	0	3	7	0	10	2.7	0.458258	S
IT286565	0	0	3	7	0	10	2.7	0.458258	S
IT286585	0	0	5	0	5	10	3	1	H
IT286591	0	0	0	0	10	10	4	0	S
IT286593	0	0	0	0	10	10	4	0	S
IT286595	0	0	0	0	10	10	4	0	S
IT286599	0	0	0	0	10	10	4	0	S
IT286600	0	0	0	0	10	10	4	0	S
IT286604	0	0	0	0	10	10	4	0	S
IT286605	0	0	0	0	10	10	4	0	S
IT286606	0	0	0	0	10	10	4	0	S
IT286607	0	0	0	1	9	10	3.9	0.3	S
IT286610	0	0	0	1	9	10	3.9	0.3	S
IT286611	0	0	0	2	8	10	3.8	0.4	S
IT286613	0	0	0	1	9	10	3.9	0.3	S
IT286614	0	0	0	1	9	10	3.9	0.3	S
IT286616	0	0	0	0	10	10	4	0	S
IT286622	0	0	0	0	10	10	4	0	S
IT286623	0	0	0	0	10	10	4	0	S
IT286626	0	0	0	0	10	10	4	0	S
IT286627	0	0	0	0	10	10	4	0	S
IT286635	0	0	0	0	10	10	4	0	S
IT289005	0	0	0	0	10	10	4	0	S
IT289011	0	0	0	0	10	10	4	0	S
IT289013	0	0	0	0	10	10	4	0	S
IT289015	0	0	0	0	10	10	4	0	S
IT289016	0	0	0	4	6	10	3.6	0.489898	S
IT289269	0	0	0	0	10	10	4	0	S
IT289280	0	0	0	0	10	10	4	0	S
IT289281	0	0	0	0	10	10	4	0	S
IT289282	0	0	0	2	8	10	3.8	0.4	S
IT289316	0	0	0	0	10	10	4	0	S
IT289318	0	0	0	0	10	10	4	0	S
IT289319	0	0	0	0	10	10	4	0	S
IT289320	0	0	0	0	10	10	4	0	S
IT289355	0	0	0	0	10	10	4	0	S
IT289357	0	0	0	0	10	10	4	0	S
IT289358	0	0	0	0	10	10	4	0	S
IT289359	0	2	0	0	8	10	3.4	1.2	H
IT289360	0	0	0	0	10	10	4	0	S
IT289404	0	0	0	0	10	10	4	0	S
IT289415	0	0	0	2	8	10	3.8	0.4	S
IT289429	0	0	0	0	10	10	4	0	S
IT289431	0	0	2	1	7	10	3.5	0.806226	H
IT290034	0	0	2	0	8	10	3.6	0.8	H
IT290042	0	0	0	0	10	10	4	0	S
IT290043	0	0	0	0	10	10	4	0	S
IT290142	0	0	0	0	10	10	4	0	S
IT290191	0	0	0	0	10	10	4	0	S
IT291351	0	0	0	0	10	10	4	0	S
IT291477	0	0	0	0	10	10	4	0	S
IT291478	0	0	0	2	8	10	3.8	0.4	S
IT293372	0	0	0	1	9	10	3.9	0.3	S
IT293373	0	0	0	0	10	10	4	0	S
IT293374	0	0	0	0	10	10	4	0	S
IT293376	0	0	0	0	10	10	4	0	S
IT293377	0	0	0	0	10	10	4	0	S
IT293379	0	0	0	0	10	10	4	0	S
IT293380	0	0	0	0	10	10	4	0	S
IT293393	0	0	0	2	8	10	3.8	0.4	S
IT293395	0	0	0	0	10	10	4	0	S
IT293431	0	0	1	0	9	10	3.8	0.6	H
IT293586	0	0	0	0	10	10	4	0	S
IT293669	0	0	0	0	10	10	4	0	S
IT293670	0	0	3	0	7	10	3.4	0.916515	H
IT293674	0	0	0	0	10	10	4	0	S
IT293687	0	0	0	0	10	10	4	0	S
IT293688	0	0	0	2	6	8	3.75	0.433013	S
IT293691	0	0	0	0	8	8	4	0	S
IT293692	0	0	0	0	10	10	4	0	S
IT293693	0	0	0	0	10	10	4	0	S
IT293694	0	0	0	0	10	10	4	0	S
IT293805	0	3	0	7	0	10	2.4	0.916515	H
IT293806	1	2	0	7	0	10	2.3	1.1	H
IT293808	0	0	0	0	10	10	4	0	S
IT293915	0	2	3	5	0	10	2.3	0.781025	H
IT293922	0	0	2	8	0	10	2.8	0.4	S
IT294598	0	0	0	0	10	10	4	0	S
IT294676	0	0	0	10	0	10	3	0	S
IT294677	0	0	1	0	9	10	3.8	0.6	H
IT294678	0	0	1	0	9	10	3.8	0.6	H
IT294680	0	0	0	0	10	10	4	0	S
IT294682	0	0	0	1	9	10	3.9	0.3	S
IT294683	0	0	0	3	7	10	3.7	0.458258	S
IT294685	0	0	0	4	6	10	3.6	0.489898	S
IT294686	0	0	0	2	8	10	3.8	0.4	S
IT294687	0	0	0	0	10	10	4	0	S
IT294689	0	0	0	2	8	10	3.8	0.4	S
IT294690	0	0	0	1	9	10	3.9	0.3	S
IT294692	0	0	0	1	9	10	3.9	0.3	S
IT294693	0	0	0	0	10	10	4	0	S
IT294724	0	0	0	10	0	10	3	0	S
IT294726	0	0	0	0	10	10	4	0	S
IT294727	0	0	0	4	6	10	3.6	0.489898	S
IT296505	0	0	0	0	10	10	4	0	S
IT296549	0	0	3	0	7	10	3.4	0.916515	H
IT296550	0	0	0	2	8	10	3.8	0.4	S
IT296551	0	0	0	2	8	10	3.8	0.4	S
IT296552	0	0	0	2	8	10	3.8	0.4	S
IT296553	0	0	0	1	9	10	3.9	0.3	S
IT296554	0	0	0	3	7	10	3.7	0.458258	S
IT296555	0	0	0	1	9	10	3.9	0.3	S
IT296556	0	0	0	1	9	10	3.9	0.3	S
IT296562	0	0	5	0	5	10	3	1	H
IT296563	0	0	0	0	10	10	4	0	S
IT296564	0	0	0	0	10	10	4	0	S
IT296659	0	0	0	2	8	10	3.8	0.4	S
IT296660	0	3	0	7	0	10	2.4	0.916515	H
IT296661	0	0	1	3	6	10	3.5	0.67082	H
IT296662	0	0	0	0	10	10	4	0	S
IT296663	0	0	0	0	10	10	4	0	S
IT296674	0	0	0	0	10	10	4	0	S
IT296675	0	0	0	0	10	10	4	0	S
IT297125	0	0	0	0	10	10	4	0	S
IT297298	0	0	0	0	10	10	4	0	S
IT297533	0	0	0	0	10	10	4	0	S
IT299451	0	0	0	0	10	10	4	0	S
IT301108	0	0	0	0	10	10	4	0	S
IT301115	0	0	0	0	10	10	4	0	S
IT301116	0	0	0	0	10	10	4	0	S
IT301117	0	0	0	0	10	10	4	0	S
IT301127	0	0	0	0	10	10	4	0	S
IT301138	0	0	0	0	10	10	4	0	S
IT301140	2	5	3	0	0	10	1.1	0.7	H
IT301149	0	0	0	0	10	10	4	0	S
IT301151	0	0	0	0	10	10	4	0	S
IT301161	0	0	0	0	10	10	4	0	S
IT301168	0	0	0	0	10	10	4	0	S
IT301174	0	0	0	0	10	10	4	0	S
IT301175	0	0	0	0	10	10	4	0	S
IT301176	0	0	0	0	10	10	4	0	S
IT301197	0	0	0	0	10	10	4	0	S
IT301206	0	0	0	0	10	10	4	0	S
IT302079	0	0	0	0	10	10	4	0	S
IT302080	0	0	0	2	8	10	3.8	0.4	S
IT302081	0	0	0	2	8	10	3.8	0.4	S
IT304166	0	0	0	0	10	10	4	0	S
IT304167	0	0	0	0	10	10	4	0	S
IT304169	0	0	0	0	10	10	4	0	S
IT304170	0	0	0	0	10	10	4	0	S
IT304171	0	0	0	0	10	10	4	0	S
IT304172	0	0	0	0	10	10	4	0	S
IT304176	0	0	0	2	8	10	3.8	0.4	S
IT304177	10	0	0	0	0	10	0	0	R
IT304181	0	0	0	0	10	10	4	0	S
IT304185	0	0	0	2	8	10	3.8	0.4	S
IT304191	0	0	1	5	4	10	3.3	0.640312	H
IT304193	0	0	1	0	9	10	3.8	0.6	H
IT304195	0	0	0	0	10	10	4	0	S
IT304202	0	0	0	0	10	10	4	0	S
IT304205	0	0	0	0	10	10	4	0	S
IT304213	0	0	0	1	9	10	3.9	0.3	S
IT304222	10	0	0	0	0	10	0	0	R
IT304232	3	0	7	0	0	10	1.4	0.916515	H
IT304238	0	0	0	1	9	10	3.9	0.3	S
IT305149	0	0	0	0	10	10	4	0	S
IT305239	0	0	0	0	10	10	4	0	S
IT305240	0	0	0	0	10	10	4	0	S
IT305241	0	0	0	0	10	10	4	0	S
IT305242	0	0	0	0	10	10	4	0	S
IT305243	0	0	0	0	10	10	4	0	S
IT305246	0	0	0	0	10	10	4	0	S
IT305247	0	0	0	0	10	10	4	0	S
IT305249	0	0	0	0	10	10	4	0	S
IT305250	0	0	0	0	10	10	4	0	S
IT305379	0	0	0	0	10	10	4	0	S
IT305382	0	0	0	0	10	10	4	0	S
IT305383	0	0	0	0	10	10	4	0	S
IT305384	0	0	0	0	10	10	4	0	S
IT305385	0	0	0	0	10	10	4	0	S
IT305411	0	0	0	0	10	10	4	0	S
IT305412	0	0	0	0	10	10	4	0	S
IT305413	0	0	0	0	10	10	4	0	S
IT305414	0	0	0	0	10	10	4	0	S
IT305415	0	0	0	0	10	10	4	0	S
IT305416	0	0	0	0	10	10	4	0	S
IT305417	0	0	0	0	10	10	4	0	S
IT305418	0	0	0	0	10	10	4	0	S
IT305419	0	0	0	0	10	10	4	0	S
IT305420	0	0	0	0	10	10	4	0	S
IT305421	0	0	0	0	10	10	4	0	S
IT305422	0	0	0	0	10	10	4	0	S
IT305423	0	0	0	0	10	10	4	0	S
IT305424	0	0	0	0	10	10	4	0	S
IT305431	0	0	0	0	10	10	4	0	S
IT305432	0	0	0	0	10	10	4	0	S
IT305433	0	0	0	2	8	10	3.8	0.4	S
IT305434	0	0	0	0	10	10	4	0	S
IT305435	0	0	0	0	10	10	4	0	S
IT305436	0	0	0	0	10	10	4	0	S
IT305437	0	0	0	0	10	10	4	0	S
IT305438	0	0	0	1	9	10	3.9	0.3	S
IT305439	0	0	0	2	8	10	3.8	0.4	S
IT305440	0	0	0	0	10	10	4	0	S
IT305441	0	0	0	0	10	10	4	0	S
IT305442	0	0	0	0	10	10	4	0	S
IT305443	0	0	0	0	10	10	4	0	S
IT305444	0	0	0	0	10	10	4	0	S
IT305445	0	0	0	0	10	10	4	0	S
IT305446	0	0	0	0	10	10	4	0	S
IT305447	0	0	0	0	10	10	4	0	S
IT305448	0	0	0	0	10	10	4	0	S
IT305449	0	0	0	0	10	10	4	0	S
IT305450	0	0	0	0	10	10	4	0	S
IT305451	0	0	0	0	10	10	4	0	S
IT305452	0	0	0	0	10	10	4	0	S
IT305453	0	0	0	0	10	10	4	0	S
IT305454	0	0	0	0	10	10	4	0	S
IT305455	0	0	0	0	10	10	4	0	S
IT305457	0	0	0	1	9	10	3.9	0.3	S
IT305458	0	0	0	0	10	10	4	0	S
IT305459	0	0	0	0	10	10	4	0	S
IT305460	0	0	0	0	10	10	4	0	S
IT305461	0	0	0	0	10	10	4	0	S
IT305462	0	0	0	0	10	10	4	0	S
IT305463	0	0	0	0	10	10	4	0	S
IT305464	0	0	0	0	10	10	4	0	S
IT305466	0	0	0	0	10	10	4	0	S
IT305469	0	0	0	0	10	10	4	0	S
IT305470	0	0	0	0	10	10	4	0	S
IT305477	0	0	0	0	10	10	4	0	S
IT305479	0	0	0	2	8	10	3.8	0.4	S
IT305491	0	0	0	0	10	10	4	0	S
IT305492	0	0	0	0	10	10	4	0	S
IT305493	0	0	0	0	10	10	4	0	S
IT305494	0	0	0	0	10	10	4	0	S
IT305495	0	0	0	2	8	10	3.8	0.4	S
IT305497	0	0	0	3	7	10	3.7	0.458258	S
IT305498	0	0	0	0	10	10	4	0	S
IT305499	0	0	0	0	10	10	4	0	S
IT305500	0	0	0	2	8	10	3.8	0.4	S
IT305501	0	0	0	0	10	10	4	0	S
IT305502	0	0	0	0	10	10	4	0	S
IT305503	0	0	0	1	9	10	3.9	0.3	S
IT305504	0	0	0	0	10	10	4	0	S
IT305505	0	0	0	0	10	10	4	0	S
IT305506	0	0	0	2	8	10	3.8	0.4	S
IT305507	0	0	0	0	10	10	4	0	S
IT305508	0	0	0	0	10	10	4	0	S
IT305509	0	0	0	0	10	10	4	0	S
IT305510	0	0	0	0	10	10	4	0	S
IT305511	0	0	3	0	7	10	3.4	0.916515	H
IT305512	0	0	0	0	10	10	4	0	S
IT305513	0	0	0	0	10	10	4	0	S
IT305514	0	0	0	0	10	10	4	0	S
IT305515	0	0	0	0	10	10	4	0	S
IT305516	0	0	0	0	10	10	4	0	S
IT305517	0	0	0	0	10	10	4	0	S
IT305518	0	0	0	0	10	10	4	0	S
IT305519	0	0	0	0	10	10	4	0	S
IT305521	0	0	0	0	10	10	4	0	S
IT305522	0	0	0	0	10	10	4	0	S
IT305523	0	0	0	0	10	10	4	0	S
IT305524	0	0	0	0	10	10	4	0	S
IT305525	0	0	0	0	10	10	4	0	S
IT305526	0	0	0	0	10	10	4	0	S
IT305527	0	0	0	0	10	10	4	0	S
IT305529	0	0	0	0	10	10	4	0	S
IT305541	0	0	2	0	8	10	3.6	0.8	H
IT308645	0	0	0	0	10	10	4	0	S
IT308647	0	0	0	0	10	10	4	0	S
IT308650	0	0	0	0	10	10	4	0	S
IT308651	0	0	0	2	8	10	3.8	0.4	S
IT308652	0	0	0	2	8	10	3.8	0.4	S
IT308655	0	0	0	0	10	10	4	0	S
IT308659	0	3	0	7	0	10	2.4	0.916515	H
IT308661	0	0	2	3	5	10	3.3	0.781025	H
IT308663	0	0	0	1	9	10	3.9	0.3	S
IT308665	0	0	0	0	10	10	4	0	S
IT308668	0	0	0	4	6	10	3.6	0.489898	S
IT308669	0	0	1	1	8	10	3.7	0.640312	H
IT308672	0	0	0	0	10	10	4	0	S
IT308673	0	0	0	0	10	10	4	0	S
IT308675	0	0	0	0	10	10	4	0	S
IT308676	0	0	0	0	10	10	4	0	S
IT308678	0	0	0	0	10	10	4	0	S
IT308679	0	0	0	3	7	10	3.7	0.458258	S
IT308680	0	0	0	3	7	10	3.7	0.458258	S
IT308681	0	0	0	1	9	10	3.9	0.3	S
IT308683	0	0	0	2	8	10	3.8	0.4	S
IT308684	0	0	2	4	4	10	3.2	0.748331	H
IT308685	0	0	0	0	10	10	4	0	S
IT308688	0	0	0	0	10	10	4	0	S
IT308689	0	4	0	6	0	10	2.2	0.979796	H
IT308692	0	0	0	0	10	10	4	0	S
IT308693	0	0	0	2	8	10	3.8	0.4	S
IT308697	0	0	0	0	10	10	4	0	S
IT308702	0	0	0	1	9	10	3.9	0.3	S
IT308703	0	0	0	0	10	10	4	0	S
IT308711	0	0	0	0	10	10	4	0	S
IT308717	0	0	0	0	10	10	4	0	S
IT308727	0	0	0	1	9	10	3.9	0.3	S
IT308730	0	0	3	0	7	10	3.4	0.916515	H
IT308734	0	0	0	0	10	10	4	0	S
IT308737	0	0	0	0	10	10	4	0	S
IT308738	0	0	0	0	10	10	4	0	S
IT308739	0	0	0	0	10	10	4	0	S
IT308740	0	0	0	0	10	10	4	0	S
IT308741	0	0	0	0	10	10	4	0	S
IT308742	0	0	0	0	10	10	4	0	S
IT308743	0	0	0	0	10	10	4	0	S
IT308744	0	0	0	0	10	10	4	0	S
IT308745	0	0	0	0	10	10	4	0	S
IT308746	0	0	0	0	10	10	4	0	S
IT308747	0	0	0	0	10	10	4	0	S
IT308748	0	0	0	0	10	10	4	0	S
IT308750	0	0	0	0	10	10	4	0	S
IT308751	0	0	0	0	10	10	4	0	S
IT308753	0	0	0	0	10	10	4	0	S
IT308754	0	0	0	0	10	10	4	0	S
IT308756	0	0	0	0	10	10	4	0	S
IT308758	0	0	0	0	10	10	4	0	S
IT308759	0	0	0	0	10	10	4	0	S
IT308760	0	0	0	0	10	10	4	0	S
IT308762	0	0	2	0	8	10	3.6	0.8	H
IT308763	7	2	0	0	1	10	0.6	1.2	H
IT308764	0	0	0	2	8	10	3.8	0.4	S
IT308765	10	0	0	0	0	10	0	0	R
IT308769	0	0	0	0	10	10	4	0	S
IT308774	0	0	0	2	8	10	3.8	0.4	S
IT308775	0	0	1	4	5	10	3.4	0.663325	H
IT308777	0	0	0	0	10	10	4	0	S
IT308778	0	2	6	0	2	10	2.2	0.979796	H
IT308781	0	0	0	0	10	10	4	0	S
IT308782	0	0	0	0	10	10	4	0	S
IT308792	10	0	0	0	0	10	0	0	R
IT308798	0	0	0	2	8	10	3.8	0.4	S
IT308800	10	0	0	0	0	10	0	0	R
IT308813	0	0	0	0	10	10	4	0	S
IT311502	0	0	0	0	10	10	4	0	S
IT311504	0	0	0	0	10	10	4	0	S
IT311550	10	0	0	0	0	10	0	0	R
IT311552	10	0	0	0	0	10	0	0	R
IT319387	0	0	0	0	10	10	4	0	S
IT319733	0	0	0	0	10	10	4	0	S
IT319734	0	0	0	0	10	10	4	0	S
IT319763	0	0	0	0	9	9	4	0	S
K057514	0	0	0	0	10	10	4	0	S
CC 3677	0	0	0	0	10	10	4	0	S
K003577	0	0	0	0	10	10	4	0	S
K011815	0	0	0	0	10	10	4	0	S
K011821	0	0	0	0	10	10	4	0	S
K100100	0	0	0	0	10	10	4	0	S
K136521	0	0	0	0	10	10	4	0	S
K136529	0	0	0	0	10	10	4	0	S
K136548	0	0	0	10	0	10	3	0	S
K136556	0	0	0	0	10	10	4	0	S
K136563	0	0	0	10	0	10	3	0	S
K136576	0	0	0	0	10	10	4	0	S
K136578	0	0	0	0	10	10	4	0	S
K136588	10	0	0	0	0	10	0	0	R
K136593	0	0	0	0	10	10	4	0	S
K153253	0	0	0	0	10	10	4	0	S
K153298	0	0	0	10	0	10	3	0	S
K158289	0	0	0	0	10	10	4	0	S
K158290	0	0	0	0	10	10	4	0	S
K158293	0	0	0	0	10	10	4	0	S
K159804	0	0	0	0	10	10	4	0	S
K159813	0	0	0	0	10	10	4	0	S
K253871	0	0	0	3	7	10	3.7	0.458258	S
K253872	0	0	0	0	10	10	4	0	S
K253873	0	0	0	0	10	10	4	0	S
K253874	0	0	0	0	10	10	4	0	S
K253875	0	0	0	0	10	10	4	0	S
K253876	0	0	0	0	10	10	4	0	S
K253877	0	0	0	0	10	10	4	0	S
K253879	0	0	0	0	10	10	4	0	S
K253880	0	0	0	0	10	10	4	0	S
K253881	0	8	0	0	2	10	1.6	1.2	H
K253882	0	0	0	2	8	10	3.8	0.4	S
K253883	10	0	0	0	0	10	0	0	R
K253884	10	0	0	0	0	10	0	0	R
K253885	0	0	0	0	10	10	4	0	S
K253886	0	0	0	0	10	10	4	0	S
K253887	0	0	1	3	6	10	3.5	0.67082	H

## Sheet: Supplementary Table 2
Supplementary Table 2 Disease index of SERILs infiltrated with BBWV2 PAP1. Lines with mean scores <1 were considered to be resistant.
Line No.	Disease index					Sum	Average	SD	Phenotype
	0	1	2	3	4
1	4	0	0	0	0	4	0	0	R
2	9	0	0	0	0	9	0	0	R
3	0	0	0	0	9	9	4	0	S
6	0	0	0	0	10	10	4	0	S
7	0	0	0	6	3	9	3.33333	0.471405	S
8	0	0	0	6	1	7	3.14286	0.349927	S
9	0	0	1	4	0	5	2.8	0.4	S
11	0	0	0	10	0	10	3	0	S
10	8	2	0	0	0	10	0.2	0.4	R
12	9	1	0	0	0	10	0.1	0.3	R
14	8	0	0	0	0	8	0	0	R
15	0	0	0	0	10	10	4	0	S
16	10	0	0	0	0	10	0	0	R
17	0	0	0	0	10	10	4	0	S
19	10	0	0	0	0	10	0	0	R
20	0	0	0	0	10	10	4	0	S
21	10	0	0	0	0	10	0	0	R
22	0	0	0	0	10	10	4	0	S
23	0	0	0	0	10	10	4	0	S
24	0	0	0	0	10	10	4	0	S
26	10	0	0	0	0	10	0	0	R
28	7	0	0	0	0	7	0	0	R
29	10	0	0	0	0	10	0	0	R
30	0	0	0	0	5	5	4	0	S
31	10	0	0	0	0	10	0	0	R
32	0	0	9	0	1	10	2.2	0.6	S
33	10	0	0	0	0	10	0	0	R
34	7	0	0	0	0	7	0	0	R
35	4	0	0	0	0	4	0	0	R
36	0	0	0	0	10	10	4	0	S
37	10	0	0	0	0	10	0	0	R
38	10	0	0	0	0	10	0	0	R
39	0	0	0	3	7	10	3.7	0.458258	S
42	10	0	0	0	0	10	0	0	R
43	0	2	1	4	0	7	2.28571	0.880631	S
45	6	0	0	0	0	6	0	0	R
46	8	1	1	0	0	10	0.3	0.640312	R
47	10	0	0	0	0	10	0	0	R
49	0	4	0	4	0	8	2	1	S
52	0	1	7	0	0	8	1.875	0.330719	S
53	0	0	0	0	10	10	4	0	S
54	0	0	0	0	10	10	4	0	S
55	0	0	2	0	8	10	3.6	0.8	S
56	10	0	0	0	0	10	0	0	R
57	0	0	0	0	10	10	4	0	S
58	9	0	0	0	0	9	0	0	R
59	0	0	0	0	10	10	4	0	S
60	0	0	0	0	10	10	4	0	S
61	0	0	0	0	10	10	4	0	S
62	0	0	0	0	9	9	4	0	S
63	0	0	1	8	0	9	2.88889	0.31427	S
65	0	0	0	0	6	6	4	0	S
66	8	0	0	0	0	8	0	0	R
67	0	5	2	2	0	9	1.66667	0.816497	S
68	0	0	0	0	8	8	4	0	S
70	0	0	0	0	10	10	4	0	S
71	0	0	0	0	10	10	4	0	S
72	0	0	0	0	9	9	4	0	S
73	0	0	0	0	9	9	4	0	S
74	0	0	0	0	10	10	4	0	S
75	5	0	0	0	0	5	0	0	R
77	10	0	0	0	0	10	0	0	R
78	8	0	0	0	0	8	0	0	R
79	0	0	0	0	10	10	4	0	S
81	0	0	0	0	10	10	4	0	S
83	0	0	0	0	4	4	4	0	S
86	7	1	0	0	0	8	0.125	0.330719	R
87	0	0	0	0	9	9	4	0	S
89	10	0	0	0	0	10	0	0	R
90	0	0	0	0	10	10	4	0	S
92	7	0	0	0	0	7	0	0	R
94	0	0	0	0	9	9	4	0	S
95	10	0	0	0	0	10	0	0	R
96	10	0	0	0	0	10	0	0	R
97	0	0	0	0	7	7	4	0	S
98	0	0	0	0	6	6	4	0	S
99	0	0	5	2	0	7	2.28571	0.451754	S
101	10	0	0	0	0	10	0	0	R
102	0	0	0	0	8	8	4	0	S
103	5	1	0	0	0	6	0.166667	0.372678	R
104	0	2	0	0	2	4	2.5	1.5	S
106	8	0	0	0	0	8	0	0	R
107	0	0	0	0	10	10	4	0	S
108	0	0	5	5	0	10	2.5	0.5	S
109	9	0	0	0	0	9	0	0	R
110	10	0	0	0	0	10	0	0	R
111	6	0	0	0	0	6	0	0	R
112	0	0	0	0	8	8	4	0	S
113	0	0	0	0	10	10	4	0	S
115	9	0	0	0	0	9	0	0	R
116	0	0	0	0	10	10	4	0	S
117	0	0	3	1	0	4	2.25	0.433013	S
118	10	0	0	0	0	10	0	0	R
119	5	2	0	0	0	7	0.285714	0.451754	R
121	7	3	0	0	0	10	0.3	0.458258	R
122	0	0	0	4	6	10	3.6	0.489898	S
123	0	0	2	0	8	10	3.6	0.8	S
124	9	0	0	0	0	9	0	0	R
125	10	0	0	0	0	10	0	0	R
127	0	0	0	0	10	10	4	0	S
128	6	2	0	0	0	8	0.25	0.433013	R
130	4	4	0	0	0	8	0.5	0.5	R
131	0	0	0	0	10	10	4	0	S
132	0	0	3	0	0	3	2	0	S
133	0	0	0	0	5	5	4	0	S
134	0	0	0	0	9	9	4	0	S
135	0	0	9	0	0	9	2	0	S
137	7	3	0	0	0	10	0.3	0.458258	R
138	0	0	0	0	10	10	4	0	S
139	9	0	0	0	0	9	0	0	R
140	8	2	0	0	0	10	0.2	0.4	R
141	10	0	0	0	0	10	0	0	R
142	10	0	0	0	0	10	0	0	R
143	9	0	0	0	0	9	0	0	R
144	0	0	0	0	10	10	4	0	S
145	9	0	0	0	0	9	0	0	R
146	0	0	0	0	10	10	4	0	S
148	0	0	0	0	10	10	4	0	S
149	1	2	4	1	0	8	1.625	0.856957	S
150	9	0	0	0	0	9	0	0	R
151	7	0	0	0	0	7	0	0	R
152	10	0	0	0	0	10	0	0	R
153	8	2	0	0	0	10	0.2	0.4	R
154	0	0	0	0	10	10	4	0	S
156	9	0	0	0	0	9	0	0	R
157	7	0	0	0	0	7	0	0	R
159	0	0	0	0	10	10	4	0	S
160	8	0	0	0	0	8	0	0	R
162	10	0	0	0	0	10	0	0	R
166	5	1	0	0	0	6	0.166667	0.372678	R
167	0	0	0	1	9	10	3.9	0.3	S
169	0	5	3	0	0	8	1.375	0.484123	S
170	0	0	0	0	10	10	4	0	S
171	0	0	0	0	10	10	4	0	S
172	0	0	0	0	10	10	4	0	S
174	9	0	0	0	0	9	0	0	R
175	0	0	0	0	10	10	4	0	S
177	7	2	0	0	0	9	0.222222	0.41574	R
178	0	1	3	1	0	5	2	0.632456	S
179	8	1	0	0	0	9	0.111111	0.31427	R
180	0	0	5	2	3	10	2.8	0.87178	S
181	9	0	1	0	0	10	0.2	0.6	R
185	0	0	0	0	10	10	4	0	S
186	3	0	0	0	0	3	0	0	R
188	6	0	0	0	0	6	0	0	R
189	0	0	0	0	7	7	4	0	S
191	0	0	0	0	10	10	4	0	S
192	0	0	0	0	10	10	4	0	S

## Sheet: Supplementary Table 3
Supplementary Table 3 RNA sequencing quality of the six RNA pools.
Sample ID	Total bases(bp)	Total reads	GC(%)	AT(%)	Q20(%)	Q30(%)
R_Pool1	6908676942	68402742	43	57	98.2	94.8
R_Pool2	6695400494	66291094	42.9	57.1	98.2	95
R_Pool3	7391552892	73183692	42.8	57.2	98.3	95.1
S_Pool1	6608672400	65432400	42.7	57.3	98.2	94.9
S_Pool2	6765591656	66986056	42.8	57.2	98.4	95.2
S_Pool3	6931718678	68630878	42.5	57.5	98.1	94.6

## Sheet: Supplementary Table 4
Supplementary Table 4 Markers used in this study.
Name	Source	Forward primer	Reverse primer	Variation	Amplicon (bp)
HRM markers
Out_12-1	BSR-seq	CCGCGGAAAGTAGACTGTTT	CCTGCTTGCTGAGTTCGTAA	T/C	177
Out_12-2	BSR-seq	CGTGATCATGTTGTAATGGTCATC	GGCTCTTTCCTTGTCCCTCT	T/G	92
Out_12-3	BSR-seq	GTTTCAACTGAGTTCAGCCCATA	ATAGTTTGGTGGTGAGTCAAGAG	C/T	109
HRM_12-1	BSR-seq	CGACAAACTGTTGGCGGGA	TTTGTCAGGGTTTCAGCCCC	C/G	150
HRM_12-2	16Kchip	TTACCCAGGAAACCAGCTGTA	CCCACATGGTTTCGTACATGA	A/G	100
HRM_12-3	BSR-seq	CAAACAACTACAACAATGCCAGGT	GGCAGTAAGTTGGGAAGAAGGC	C/T	100
HRM_12-4	16Kchip	ACATCCACACTGAAAAAGGATTATT	GAAAGTCAAAGCCGGGCG	T/C	81
HRM_12-5	16Kchip	TGGCTAAATAACACAAAACAATAGC	GTGGTGCACCCCCTAGTT	C/T	60
HRM_12-6	16Kchip	GCATGTAAAATTCCACTTGTCCAC	TGCATGCATTAGAGCATAGGTG	A/G	79
KASP markers
KASP_12-1	BSR-seq	CGGTGAATCCCGTCTC/G	ACATTAACAAGTTGGAGAGGT	C/G	77
KASP_12-2	BSR-seq	TTGGAAATCCTGATGCTTCG/A	TAGGCTATTCCAGCGACAAA	G/A	72
KASP_12-3	BSR-seq	GGTCGGTGAGTTTGTACATGG/A	GGTTAGTGTGCCTTTTCGCA	G/A	99
KASP_12-4	BSR-seq	AGGTTGTGCCATCACATTCA/T	TCATCTGGACTTGCTTTCAGGT	A/T	117
KASP_12-5	16Kchip	GACAAGGTAATGACTGTTAAACCCT/G	ACGTAACCTTATCGCCAAAGC	T/G	87
KASP_12-6	BSR-seq	TAGAGTATGTGATGATGGCC/A	AATAGAGAAAGAGGACGTCGAA	C/A	70
KASP_12-7	BSR-seq	ACCCTCAGTGAAAATATCCATTGAA/T	CCTGCAGCAATTTTTGCTATGC	AGCCATTGAT/T	105
KASP_12-8	BSR-seq	GATATGACCACTGGGTCCAA/T	GGAACCGACCCACAAGAGAA	A/T	103
KASP_12-9	16Kchip	TAACAGGAGTTCCAATGACAACCAA/G	ACGTTAACCCACATGGTTTCGTA	A/G	81
KASP_12-10	BSR-seq	CTTTCGTCGTCCTTGGTG/A	CCTGCATCGTATTGGTCGTAG	G/A	78

## Sheet: Supplementary Table 5
Supplementary Table 5 Genotyping data of nine HRM markers and ten KASP markers on 148 SERILs.
Line No.	Phenotype	Out_12-1	Out_12-2	KASP_12-1	HRM_12-1	KASP_12-2	KASP_12-3	KASP_12-4	KASP_12-5	KASP_12-6	KASP_12-7	KASP_12-8	KASP_12-9	HRM_12-2	KASP_12-10	HRM_12-3	HRM_12-4	HRM_12-5	HRM_12-6	Out_12-3
3	S	S	S	S	S	S	S	S	S	S	S	S	S	S	S	S	S	S	S	R
8	S	S	S	S	S	S	S	S	S	S	S	S	S	S	S	S	S	R	R	R
15	S	R	S	S	S	S	S	S	S	S	S	S	S	S	S	S	S	S	S	R
16	R	R	R	R	R	R	R	R	R	R	R	R	R	R	R	R	R	R	R	R
17	S	S	S	S	S	S	S	S	S	S	S	S	S	S	S	S	S	S	S	S
19	R	X	R	R	R	R	R	R	R	R	R	R	R	R	R	R	R	R	R	R
20	S	X	S	S	S	S	S	S	S	S	S	S	S	S	S	S	S	S	S	H
22	S	S	R	S	S	S	S	S	S	S	S	S	S	S	S	S	R	R	R	R
23	S	S	S	S	S	S	S	S	S	S	S	S	S	S	S	S	S	S	S	S
24	S	R	R	S	S	S	S	S	S	S	S	S	H	H	S	S	S	S	S	S
26	R	R	R	R	R	R	R	R	R	R	R	R	R	R	R	R	R	R	R	R
28	R	R	R	R	R	R	R	R	R	R	R	R	R	R	R	R	R	R	R	R
31	R	R	R	R	R	R	R	R	R	R	R	R	R	R	R	R	R	R	R	R
32	S	R	S	S	X	S	S	S	S	S	S	S	S	S	S	X	R	R	R	R
33	R	R	R	R	R	R	R	R	R	R	R	R	R	R	R	R	R	R	R	R
37	R	R	R	R	R	R	R	R	R	R	R	R	R	R	R	R	R	R	R	R
38	R	S	S	R	R	R	R	R	R	R	R	R	R	R	R	R	R	R	R	S
39	S	S	S	S	S	S	S	S	S	S	S	S	S	S	S	S	S	S	S	S
42	R	R	R	R	R	R	R	R	R	R	R	R	R	R	R	R	R	R	R	R
43	S	R	S	S	S	S	S	S	S	S	S	S	S	S	S	S	S	S	S	S
46	R	R	R	R	R	R	R	R	R	R	R	R	R	R	S	S	S	S	S	R
49	S	S	S	S	S	S	S	S	S	S	S	S	S	S	S	S	S	S	S	S
52	S	S	S	S	S	S	S	S	S	S	S	S	S	S	S	S	S	S	S	S
53	S	S	S	S	S	S	S	S	S	S	S	S	S	S	S	S	R	R	R	R
54	S	S	S	S	S	S	S	S	S	S	S	S	S	S	S	S	S	S	S	S
55	S	S	S	S	S	S	S	S	S	S	S	S	S	S	S	S	S	S	S	S
56	R	R	R	R	R	R	R	R	R	R	R	R	R	R	R	R	S	S	S	S
57	S	S	S	S	S	S	S	S	S	S	S	S	S	S	S	S	S	S	S	S
58	R	R	R	R	R	R	R	R	R	R	R	R	R	R	S	S	S	S	S	R
63	S	S	R	S	S	S	S	S	S	S	S	S	S	S	S	S	S	S	S	S
65	S	H	R	S	S	S	S	S	S	S	S	S	S	S	S	S	S	S	S	S
70	S	R	S	R	S	S	S	S	S	S	S	S	R	R	S	R	R	R	R	S
71	S	S	S	S	S	S	S	S	S	S	S	S	S	S	S	S	S	S	S	S
72	S	S	R	R	R	R	R	S	S	S	S	S	S	S	S	S	S	S	S	S
73	S	S	S	S	S	S	S	S	S	S	S	S	S	S	S	S	S	S	S	S
74	S	R	S	S	S	S	S	S	S	S	S	S	S	S	S	S	S	S	S	S
75	R	R	R	R	R	R	R	R	R	R	R	R	R	R	R	R	R	S	S	S
78	R	R	R	R	R	R	R	R	R	R	R	R	R	R	R	R	R	R	R	S
79	S	S	R	S	S	S	S	S	S	S	S	S	S	S	S	S	S	S	S	S
81	S	S	S	S	S	S	S	S	S	S	S	S	S	S	S	S	S	S	S	S
94	S	S	S	S	S	S	S	S	S	S	S	S	S	S	S	S	S	S	S	S
95	R	R	R	R	R	R	R	R	R	R	R	R	R	R	R	R	R	R	R	S
97	S	S	S	S	S	S	S	S	S	S	S	S	S	S	S	S	S	S	S	S
98	S	S	S	S	S	S	S	S	S	S	S	S	S	S	S	S	S	S	S	S
99	S	S	S	S	S	S	S	S	S	S	S	S	S	S	S	S	S	R	R	R
101	R	R	R	R	R	R	R	R	R	R	R	R	R	R	S	S	S	S	S	S
103	R	H	H	R	R	R	R	R	R	R	R	R	R	R	R	R	R	S	S	S
107	S	R	R	S	S	S	S	S	S	S	S	S	S	S	S	S	S	S	S	S
108	S	S	S	S	S	S	S	S	S	S	S	S	S	S	S	S	S	S	S	S
110	R	S	R	S	S	S	S	R	R	R	R	R	R	R	R	R	H	H	H	R
113	S	S	S	X	S	S	S	S	S	S	S	S	S	S	S	S	S	S	S	S
116	S	S	S	S	S	S	S	S	S	S	S	H	H	H	H	H	H	R	R	S
118	R	R	R	R	R	R	R	R	R	R	R	R	R	R	R	R	S	S	S	S
119	R	R	R	R	R	R	R	R	R	R	R	H	H	H	H	H	H	H	H	S
121	R	R	R	R	R	R	R	R	R	R	R	R	R	R	R	R	R	R	R	R
122	S	S	S	S	S	S	S	S	S	S	S	S	S	S	S	S	S	S	S	S
123	S	S	S	S	S	S	S	S	S	S	S	S	S	S	S	S	S	S	R	R
131	S	S	S	S	S	S	S	S	S	S	S	S	S	S	S	S	S	S	S	S
132	S	S	S	S	S	S	S	S	S	S	S	S	S	S	S	S	S	S	S	S
133	S	S	S	S	S	S	S	S	S	S	S	S	S	S	S	S	S	S	S	S
137	R	R	R	R	R	R	R	R	R	R	R	R	R	R	R	R	R	R	R	S
138	S	S	S	S	S	S	S	S	S	S	S	S	S	S	S	S	S	S	S	S
139	R	R	R	R	R	R	R	R	R	R	R	R	R	R	R	R	R	R	R	S
140	R	R	R	R	R	R	R	R	R	R	R	R	R	R	R	R	R	R	R	R
141	R	S	S	S	S	S	S	R	R	R	R	R	R	R	R	R	R	R	R	R
142	R	S	R	R	R	R	R	R	R	R	R	R	R	R	R	R	R	R	R	R
144	S	S	S	S	S	S	S	S	S	S	S	S	S	S	R	R	R	R	R	R
145	R	R	R	R	R	R	R	R	R	R	R	R	R	R	R	R	R	R	R	S
146	S	S	S	S	S	S	S	S	S	S	S	S	S	S	S	S	S	S	S	S
148	S	S	S	S	S	S	S	S	S	S	S	S	S	S	S	S	S	S	S	S
149	S	S	H	H	H	H	H	H	H	H	H	H	H	H	H	H	H	S	S	S
152	R	S	R	R	R	R	R	R	R	R	R	R	R	R	R	R	R	R	R	R
153	R	R	R	R	R	R	R	R	R	R	R	R	R	R	R	R	R	R	R	R
154	S	R	S	S	S	S	S	S	S	S	S	S	S	S	S	S	S	S	S	S
156	R	R	S	R	R	R	R	R	R	R	R	R	R	R	R	R	R	R	S	S
157	R	R	R	R	R	R	R	R	R	R	R	R	R	R	R	R	R	R	S	S
159	S	S	S	S	S	S	S	S	S	S	S	S	S	S	R	R	R	R	R	R
166	R	S	R	R	R	R	R	R	R	R	R	R	R	R	R	R	R	R	R	R
169	S	S	R	S	S	S	S	S	S	S	S	S	S	S	S	S	S	S	S	R
171	S	S	S	S	S	S	S	S	S	S	S	S	S	S	S	S	S	S	S	S
172	S	S	S	S	S	S	S	S	S	S	S	S	S	S	S	S	S	S	S	S
174	R	R	R	R	R	R	R	R	R	R	R	R	R	R	R	R	R	R	R	R
177	R	R	R	R	R	R	R	R	R	R	R	R	R	R	R	R	R	R	R	R
179	R	R	R	R	R	R	R	R	R	R	R	R	R	R	R	R	R	R	R	R
180	S	R	H	S	H	H	H	H	H	H	H	H	H	H	H	H	S	S	S	S
181	R	R	R	R	R	R	R	R	R	R	R	R	R	R	R	R	R	R	R	R
185	S	S	S	S	S	S	S	S	S	S	S	S	S	S	S	S	S	S	S	S
186	R	R	R	R	R	R	R	R	R	R	R	R	R	R	R	R	R	R	R	R
191	S	S	S	S	S	S	S	S	S	S	S	S	S	S	S	S	S	S	S	S
192	S	S	S	S	S	S	S	S	S	S	S	S	S	S	S	S	R	S	S	S
1	R	X	X	R	X	R	R	R	R	R	R	R	R	X	R	X	X	X	X	X
2	R	X	X	R	X	R	R	R	R	R	R	R	R	X	R	X	X	X	X	X
6	S	X	X	S	X	S	S	S	S	S	S	S	S	X	S	X	X	X	X	X
7	S	X	X	S	X	S	S	S	S	S	S	S	S	X	S	X	X	X	X	X
9	S	X	X	S	X	S	S	S	S	S	S	S	S	X	S	X	X	X	X	X
10	R	X	X	X	X	R	R	R	R	R	R	X	X	X	X	X	X	X	X	X
11	S	X	X	S	X	S	S	S	S	S	S	S	S	X	S	X	X	X	X	X
12	R	X	X	R	X	R	R	R	R	R	R	R	R	X	R	X	X	X	X	X
14	R	X	X	R	X	R	R	R	R	R	R	R	R	X	R	X	X	X	X	X
21	R	X	X	R	X	R	R	R	R	R	R	R	R	X	R	X	X	X	X	X
29	R	X	X	R	X	R	R	R	R	R	R	R	R	X	R	X	X	X	X	X
30	S	X	X	S	X	S	S	S	S	S	S	S	S	X	S	X	X	X	X	X
34	R	X	X	R	X	R	R	R	R	R	R	R	R	X	R	X	X	X	X	X
35	R	X	X	R	X	R	R	R	R	R	R	R	R	X	R	X	X	X	X	X
36	S	X	X	S	X	S	S	S	S	S	S	S	S	X	S	X	X	X	X	X
45	R	X	X	R	X	R	R	R	R	R	R	R	R	X	R	X	X	X	X	X
47	R	X	X	R	X	R	R	R	R	R	R	R	R	X	S	X	X	X	X	X
59	S	X	X	S	X	S	S	S	S	S	S	S	S	X	S	X	X	X	X	X
60	S	X	X	S	X	S	S	S	S	S	S	S	S	X	S	X	X	X	X	X
61	S	X	X	S	X	S	S	S	S	S	S	S	S	X	S	X	X	X	X	X
62	S	X	X	S	X	X	S	S	S	S	S	S	S	X	R	X	X	X	X	X
66	R	X	X	R	X	R	R	R	R	R	R	R	R	X	R	X	X	X	X	X
67	S	X	X	S	X	S	S	S	S	S	S	S	S	X	S	X	X	X	X	X
68	S	X	X	S	X	S	S	S	S	S	S	S	S	X	S	X	X	X	X	X
77	R	X	X	R	X	R	R	R	R	R	R	R	R	X	R	X	X	X	X	X
83	S	X	X	S	X	S	S	S	S	S	S	S	S	X	S	X	X	X	X	X
86	R	X	X	R	X	R	R	R	R	R	R	R	R	X	R	X	X	X	X	X
87	S	X	X	S	X	S	S	S	S	S	S	S	S	X	S	X	X	X	X	X
89	R	X	X	R	X	R	R	R	R	R	R	R	R	X	S	X	X	X	X	X
90	S	X	X	S	X	S	S	S	S	S	S	S	S	X	S	X	X	X	X	X
92	R	X	X	R	X	R	R	R	R	R	R	R	R	X	R	X	X	X	X	X
96	R	X	X	R	X	R	R	R	R	R	R	R	R	X	R	X	X	X	X	X
102	S	X	X	S	X	S	S	S	S	S	S	S	S	X	S	X	X	X	X	X
104	S	X	X	S	X	S	S	S	S	S	S	S	S	X	S	X	X	X	X	X
106	R	X	X	R	X	R	R	R	R	R	R	R	R	X	R	X	X	X	X	X
109	R	X	X	R	X	R	R	R	R	R	R	R	R	X	R	X	X	X	X	X
111	R	X	X	R	X	R	R	R	R	R	R	R	R	X	R	X	X	X	X	X
112	S	X	X	S	X	S	S	S	S	S	S	S	S	X	S	X	X	X	X	X
115	R	X	X	R	X	R	R	R	R	R	R	R	R	X	R	X	X	X	X	X
117	S	X	X	R	X	R	R	S	S	S	S	S	S	X	S	X	X	X	X	X
124	R	X	X	R	X	R	R	R	R	R	R	R	R	X	R	X	X	X	X	X
125	R	X	X	R	X	R	R	R	R	R	R	R	R	X	R	X	X	X	X	X
127	S	X	X	S	X	S	S	S	S	S	S	S	S	X	S	X	X	X	X	X
128	R	X	X	R	X	R	R	R	R	R	R	R	R	X	R	X	X	X	X	X
130	R	X	X	R	X	R	R	R	R	R	R	R	R	X	R	X	X	X	X	X
134	S	X	X	S	X	S	S	S	S	S	S	S	S	X	S	X	X	X	X	X
135	S	X	X	R	X	R	R	R	R	R	R	S	S	X	S	X	X	X	X	X
143	R	X	X	S	X	S	S	R	R	R	R	R	R	X	H	X	X	X	X	X
150	R	X	X	R	X	R	R	R	R	R	R	R	R	X	R	X	X	X	X	X
151	R	X	X	R	X	R	R	R	R	R	R	R	R	X	R	X	X	X	X	X
160	R	X	X	R	X	R	R	R	R	R	R	R	R	X	R	X	X	X	X	X
162	R	X	X	R	X	R	R	R	R	R	R	R	R	X	R	X	X	X	X	X
167	S	X	X	S	X	S	S	S	S	S	S	S	S	X	S	X	X	X	X	X
170	S	X	X	S	X	X	S	S	S	S	S	S	S	X	S	X	X	X	X	X
175	S	X	X	S	X	X	S	S	S	S	S	H	S	X	R	X	X	X	X	X
178	S	X	X	S	X	S	S	S	S	S	S	S	S	X	S	X	X	X	X	X
188	R	X	X	R	X	R	R	R	R	R	R	R	R	X	R	X	X	X	X	X
189	S	X	X	S	X	S	S	S	S	S	S	S	S	X	S	X	X	X	X	X

## Sheet: Supplementary Table 6
Supplementary Table 6 Genotypes of KASP markers in SNU-C and sequences of seven C. annuum genomes. Variation sequences in parentheses refer to the reverse complement sequences.
Marker	Source	Variation		Genomes
			SNU-C	ECW40R	Dempsey	Micropep	CV3	Maor	Perennial	ThaiHot
KASP_12-1	BSR-seq	C/G	G	C	C	C	C	C	C	C
KASP_12-2	BSR-seq	G/A (C/T)	T	C	C	C	C	C	C	C
KASP_12-3	BSR-seq	G/A	A	G	G	G	G	G	G	G
KASP_12-4	BSR-seq	A/T (T/A)	A	T	T	T	T	T	T	T
KASP_12-5	PepperSNP16K array	T/G (A/C)	A	C	A	C	A	A	A	C
KASP_12-6	BSR-seq	C/A	A	C	C	C	C	C	C	C
KASP_12-7	BSR-seq	AGCCATTGA/T	T	AGCCATTGA	AGCCATTGA	AGCCATTGA	AGCCATTGA	AGCCATTGA	AGCCATTGA	AGCCATTGA
KASP_12-8	BSR-seq	A/T	T	A	A	A	A	A	A	A
KASP_12-9	PepperSNP16K array	A/G	A	G	A	A	G	A	G	A
KASP_12-10	BSR-seq	G/A	A	G	G	G	G	G	G	G
